# Supplementary material for: Metastability and Ostwald step rule in the crystallisation of diamond and graphite from molten carbon
Source: Nat Commun. 2025 Jul 9;16:6324. doi: 10.1038/s41467-025-61674-5 (PMC12241486; doi:10.1038/s41467-025-61674-5)
Supplement: Supplementary file 3 — Source data [file 41467_2025_61674_MOESM3_ESM.zip]

Archive with 13 entries (12 files):
- source-data/
- source-data/Fig1a.PhaseDiagram.agr
- source-data/Fig1b.density.agr
- source-data/Fig4a.zip
- source-data/Fig4b.zip
- source-data/S1.NEP-comparison-nucleation.agr
- source-data/S2.PhaseDiagramNEPLDA.agr
- source-data/S2.PhaseDiagramNEPOptB88.agr
- source-data/S3.DensityLiquid.agr
- source-data/S4A_GofRLDA.agr
- source-data/S4B_GofROptB88.agr
- source-data/S5.neighbors.agr
- source-data/fig2_raw_data.xlsx
