# Supplementary material for: Metastability and Ostwald step rule in the crystallisation of diamond and graphite from molten carbon
Source: Nat Commun. 2025 Jul 9;16:6324. doi: 10.1038/s41467-025-61674-5 (PMC12241486; doi:10.1038/s41467-025-61674-5)
Supplement: Supplementary file 3 — Source data [file 41467_2025_61674_MOESM3_ESM.zip › source-data/S1.NEP-comparison-nucleation.agr]

# Grace project file
#
@version 50125
@page size 768, 576
@page scroll 5%
@page inout 5%
@link page off
@map font 0 to "Times-Roman", "Times-Roman"
@map font 1 to "Times-Italic", "Times-Italic"
@map font 2 to "Times-Bold", "Times-Bold"
@map font 3 to "Times-BoldItalic", "Times-BoldItalic"
@map font 4 to "Helvetica", "Helvetica"
@map font 5 to "Helvetica-Oblique", "Helvetica-Oblique"
@map font 6 to "Helvetica-Bold", "Helvetica-Bold"
@map font 7 to "Helvetica-BoldOblique", "Helvetica-BoldOblique"
@map font 8 to "Courier", "Courier"
@map font 9 to "Courier-Oblique", "Courier-Oblique"
@map font 10 to "Courier-Bold", "Courier-Bold"
@map font 11 to "Courier-BoldOblique", "Courier-BoldOblique"
@map font 12 to "Symbol", "Symbol"
@map font 13 to "ZapfDingbats", "ZapfDingbats"
@map color 0 to (255, 255, 255), "white"
@map color 1 to (0, 0, 0), "black"
@map color 2 to (255, 0, 0), "red"
@map color 3 to (0, 255, 0), "green"
@map color 4 to (0, 0, 255), "blue"
@map color 5 to (255, 255, 0), "yellow"
@map color 6 to (188, 143, 143), "brown"
@map color 7 to (220, 220, 220), "grey"
@map color 8 to (148, 0, 211), "violet"
@map color 9 to (0, 255, 255), "cyan"
@map color 10 to (255, 0, 255), "magenta"
@map color 11 to (255, 165, 0), "orange"
@map color 12 to (114, 33, 188), "indigo"
@map color 13 to (103, 7, 72), "maroon"
@map color 14 to (64, 224, 208), "turquoise"
@map color 15 to (0, 139, 0), "green4"
@reference date 0
@date wrap off
@date wrap year 1950
@default linewidth 1.0
@default linestyle 1
@default color 1
@default pattern 1
@default font 0
@default char size 1.000000
@default symbol size 1.000000
@default sformat "%.8g"
@background color 0
@page background fill on
@timestamp off
@timestamp 0.03, 0.03
@timestamp color 1
@timestamp rot 0
@timestamp font 0
@timestamp char size 1.000000
@timestamp def "Wed Mar  8 08:57:49 2023"
@with string
@    string on
@    string loctype view
@    string 0.271844660194, 0.216019417475
@    string color 1
@    string rot 0
@    string font 0
@    string just 0
@    string char size 1.750000
@    string def "Graphite"
@with string
@    string on
@    string loctype view
@    string 0.566747572816, 0.632281553398
@    string color 1
@    string rot 0
@    string font 0
@    string just 0
@    string char size 1.750000
@    string def "Diamond"
@with string
@    string on
@    string loctype view
@    string 0.964805825243, 0.428398058253
@    string color 1
@    string rot 0
@    string font 0
@    string just 0
@    string char size 1.750000
@    string def "Liquid"
@with string
@    string on
@    string loctype view
@    string 0.417602144013, 0.510922330097
@    string color 4
@    string rot 0
@    string font 0
@    string just 0
@    string char size 1.750000
@    string def "Spontaneous"
@with string
@    string on
@    string loctype view
@    string 0.418904227347, 0.463857706311
@    string color 4
@    string rot 0
@    string font 0
@    string just 0
@    string char size 1.750000
@    string def "nucleation"
@r0 off
@link r0 to g0
@r0 type above
@r0 linestyle 1
@r0 linewidth 1.0
@r0 color 1
@r0 line 0, 0, 0, 0
@r1 off
@link r1 to g0
@r1 type above
@r1 linestyle 1
@r1 linewidth 1.0
@r1 color 1
@r1 line 0, 0, 0, 0
@r2 off
@link r2 to g0
@r2 type above
@r2 linestyle 1
@r2 linewidth 1.0
@r2 color 1
@r2 line 0, 0, 0, 0
@r3 off
@link r3 to g0
@r3 type above
@r3 linestyle 1
@r3 linewidth 1.0
@r3 color 1
@r3 line 0, 0, 0, 0
@r4 off
@link r4 to g0
@r4 type above
@r4 linestyle 1
@r4 linewidth 1.0
@r4 color 1
@r4 line 0, 0, 0, 0
@g0 on
@g0 hidden false
@g0 type XY
@g0 stacked false
@g0 bar hgap 0.000000
@g0 fixedpoint off
@g0 fixedpoint type 0
@g0 fixedpoint xy 0.000000, 0.000000
@g0 fixedpoint format general general
@g0 fixedpoint prec 6, 6
@with g0
@    world 3400, 1, 5500, 32
@    stack world 0, 0, 0, 0
@    znorm 1
@    view 0.150000, 0.150000, 1.150000, 0.850000
@    title ""
@    title font 0
@    title size 1.500000
@    title color 1
@    subtitle ""
@    subtitle font 0
@    subtitle size 1.000000
@    subtitle color 1
@    xaxes scale Normal
@    yaxes scale Normal
@    xaxes invert off
@    yaxes invert off
@    xaxis  on
@    xaxis  type zero false
@    xaxis  offset 0.000000 , 0.000000
@    xaxis  bar on
@    xaxis  bar color 1
@    xaxis  bar linestyle 1
@    xaxis  bar linewidth 1.0
@    xaxis  label "Temperature (K)"
@    xaxis  label layout para
@    xaxis  label place auto
@    xaxis  label char size 1.750000
@    xaxis  label font 0
@    xaxis  label color 1
@    xaxis  label place normal
@    xaxis  tick on
@    xaxis  tick major 500
@    xaxis  tick minor ticks 1
@    xaxis  tick default 6
@    xaxis  tick place rounded true
@    xaxis  tick in
@    xaxis  tick major size 1.000000
@    xaxis  tick major color 1
@    xaxis  tick major linewidth 1.0
@    xaxis  tick major linestyle 1
@    xaxis  tick major grid off
@    xaxis  tick minor color 1
@    xaxis  tick minor linewidth 1.0
@    xaxis  tick minor linestyle 1
@    xaxis  tick minor grid off
@    xaxis  tick minor size 0.500000
@    xaxis  ticklabel on
@    xaxis  ticklabel format general
@    xaxis  ticklabel prec 5
@    xaxis  ticklabel formula ""
@    xaxis  ticklabel append ""
@    xaxis  ticklabel prepend ""
@    xaxis  ticklabel angle 0
@    xaxis  ticklabel skip 0
@    xaxis  ticklabel stagger 0
@    xaxis  ticklabel place normal
@    xaxis  ticklabel offset auto
@    xaxis  ticklabel offset 0.000000 , 0.010000
@    xaxis  ticklabel start type auto
@    xaxis  ticklabel start 0.000000
@    xaxis  ticklabel stop type auto
@    xaxis  ticklabel stop 0.000000
@    xaxis  ticklabel char size 1.750000
@    xaxis  ticklabel font 0
@    xaxis  ticklabel color 1
@    xaxis  tick place both
@    xaxis  tick spec type none
@    yaxis  on
@    yaxis  type zero false
@    yaxis  offset 0.000000 , 0.000000
@    yaxis  bar on
@    yaxis  bar color 1
@    yaxis  bar linestyle 1
@    yaxis  bar linewidth 1.0
@    yaxis  label "Pressure (GPa)"
@    yaxis  label layout para
@    yaxis  label place auto
@    yaxis  label char size 1.750000
@    yaxis  label font 0
@    yaxis  label color 1
@    yaxis  label place normal
@    yaxis  tick on
@    yaxis  tick major 5
@    yaxis  tick minor ticks 1
@    yaxis  tick default 6
@    yaxis  tick place rounded true
@    yaxis  tick in
@    yaxis  tick major size 1.000000
@    yaxis  tick major color 1
@    yaxis  tick major linewidth 1.0
@    yaxis  tick major linestyle 1
@    yaxis  tick major grid off
@    yaxis  tick minor color 1
@    yaxis  tick minor linewidth 1.0
@    yaxis  tick minor linestyle 1
@    yaxis  tick minor grid off
@    yaxis  tick minor size 0.500000
@    yaxis  ticklabel on
@    yaxis  ticklabel format general
@    yaxis  ticklabel prec 5
@    yaxis  ticklabel formula ""
@    yaxis  ticklabel append ""
@    yaxis  ticklabel prepend ""
@    yaxis  ticklabel angle 0
@    yaxis  ticklabel skip 0
@    yaxis  ticklabel stagger 0
@    yaxis  ticklabel place normal
@    yaxis  ticklabel offset auto
@    yaxis  ticklabel offset 0.000000 , 0.010000
@    yaxis  ticklabel start type auto
@    yaxis  ticklabel start 0.000000
@    yaxis  ticklabel stop type auto
@    yaxis  ticklabel stop 0.000000
@    yaxis  ticklabel char size 1.500000
@    yaxis  ticklabel font 0
@    yaxis  ticklabel color 1
@    yaxis  tick place both
@    yaxis  tick spec type none
@    altxaxis  off
@    altyaxis  off
@    legend on
@    legend loctype view
@    legend 1.05, 0.8
@    legend box color 1
@    legend box pattern 1
@    legend box linewidth 1.0
@    legend box linestyle 1
@    legend box fill color 0
@    legend box fill pattern 1
@    legend font 0
@    legend char size 1.250000
@    legend color 1
@    legend length 4
@    legend vgap 1
@    legend hgap 1
@    legend invert false
@    frame type 0
@    frame linestyle 1
@    frame linewidth 1.0
@    frame color 1
@    frame pattern 1
@    frame background color 0
@    frame background pattern 0
@    s0 hidden false
@    s0 type xy
@    s0 symbol 0
@    s0 symbol size 1.000000
@    s0 symbol color 7
@    s0 symbol pattern 1
@    s0 symbol fill color 7
@    s0 symbol fill pattern 0
@    s0 symbol linewidth 1.0
@    s0 symbol linestyle 1
@    s0 symbol char 65
@    s0 symbol char font 0
@    s0 symbol skip 0
@    s0 line type 1
@    s0 line linestyle 1
@    s0 line linewidth 4.0
@    s0 line color 7
@    s0 line pattern 1
@    s0 baseline type 0
@    s0 baseline off
@    s0 dropline off
@    s0 fill type 0
@    s0 fill rule 0
@    s0 fill color 1
@    s0 fill pattern 1
@    s0 avalue off
@    s0 avalue type 2
@    s0 avalue char size 1.000000
@    s0 avalue font 0
@    s0 avalue color 1
@    s0 avalue rot 0
@    s0 avalue format general
@    s0 avalue prec 3
@    s0 avalue prepend ""
@    s0 avalue append ""
@    s0 avalue offset 0.000000 , 0.000000
@    s0 errorbar on
@    s0 errorbar place both
@    s0 errorbar color 7
@    s0 errorbar pattern 1
@    s0 errorbar size 1.000000
@    s0 errorbar linewidth 1.0
@    s0 errorbar linestyle 1
@    s0 errorbar riser linewidth 1.0
@    s0 errorbar riser linestyle 1
@    s0 errorbar riser clip off
@    s0 errorbar riser clip length 0.100000
@    s0 comment "/Users/davidedonadio/Runs/CarbonNucleation/experimentalMelt_.dat"
@    s0 legend  ""
@    s1 hidden false
@    s1 type xy
@    s1 symbol 0
@    s1 symbol size 1.000000
@    s1 symbol color 7
@    s1 symbol pattern 1
@    s1 symbol fill color 7
@    s1 symbol fill pattern 0
@    s1 symbol linewidth 1.0
@    s1 symbol linestyle 1
@    s1 symbol char 65
@    s1 symbol char font 0
@    s1 symbol skip 0
@    s1 line type 1
@    s1 line linestyle 1
@    s1 line linewidth 4.0
@    s1 line color 7
@    s1 line pattern 1
@    s1 baseline type 0
@    s1 baseline off
@    s1 dropline off
@    s1 fill type 0
@    s1 fill rule 0
@    s1 fill color 1
@    s1 fill pattern 1
@    s1 avalue off
@    s1 avalue type 2
@    s1 avalue char size 1.000000
@    s1 avalue font 0
@    s1 avalue color 1
@    s1 avalue rot 0
@    s1 avalue format general
@    s1 avalue prec 3
@    s1 avalue prepend ""
@    s1 avalue append ""
@    s1 avalue offset 0.000000 , 0.000000
@    s1 errorbar on
@    s1 errorbar place both
@    s1 errorbar color 7
@    s1 errorbar pattern 1
@    s1 errorbar size 1.000000
@    s1 errorbar linewidth 1.0
@    s1 errorbar linestyle 1
@    s1 errorbar riser linewidth 1.0
@    s1 errorbar riser linestyle 1
@    s1 errorbar riser clip off
@    s1 errorbar riser clip length 0.100000
@    s1 comment "/Users/davidedonadio/Runs/CarbonNucleation/GraphDiamond.dat"
@    s1 legend  ""
@    s2 hidden false
@    s2 type xydx
@    s2 symbol 3
@    s2 symbol size 1.000000
@    s2 symbol color 4
@    s2 symbol pattern 1
@    s2 symbol fill color 4
@    s2 symbol fill pattern 1
@    s2 symbol linewidth 1.0
@    s2 symbol linestyle 1
@    s2 symbol char 65
@    s2 symbol char font 0
@    s2 symbol skip 0
@    s2 line type 1
@    s2 line linestyle 4
@    s2 line linewidth 3.0
@    s2 line color 4
@    s2 line pattern 1
@    s2 baseline type 0
@    s2 baseline off
@    s2 dropline off
@    s2 fill type 0
@    s2 fill rule 0
@    s2 fill color 1
@    s2 fill pattern 1
@    s2 avalue off
@    s2 avalue type 2
@    s2 avalue char size 1.000000
@    s2 avalue font 0
@    s2 avalue color 1
@    s2 avalue rot 0
@    s2 avalue format general
@    s2 avalue prec 3
@    s2 avalue prepend ""
@    s2 avalue append ""
@    s2 avalue offset 0.000000 , 0.000000
@    s2 errorbar on
@    s2 errorbar place both
@    s2 errorbar color 4
@    s2 errorbar pattern 1
@    s2 errorbar size 1.000000
@    s2 errorbar linewidth 2.0
@    s2 errorbar linestyle 1
@    s2 errorbar riser linewidth 2.0
@    s2 errorbar riser linestyle 1
@    s2 errorbar riser clip off
@    s2 errorbar riser clip length 0.100000
@    s2 comment "Cols 2:1:3"
@    s2 legend  ""
@    s3 hidden false
@    s3 type xydx
@    s3 symbol 2
@    s3 symbol size 0.750000
@    s3 symbol color 4
@    s3 symbol pattern 1
@    s3 symbol fill color 4
@    s3 symbol fill pattern 1
@    s3 symbol linewidth 1.0
@    s3 symbol linestyle 1
@    s3 symbol char 65
@    s3 symbol char font 0
@    s3 symbol skip 0
@    s3 line type 1
@    s3 line linestyle 3
@    s3 line linewidth 3.0
@    s3 line color 4
@    s3 line pattern 1
@    s3 baseline type 0
@    s3 baseline off
@    s3 dropline off
@    s3 fill type 0
@    s3 fill rule 0
@    s3 fill color 1
@    s3 fill pattern 1
@    s3 avalue off
@    s3 avalue type 2
@    s3 avalue char size 1.000000
@    s3 avalue font 0
@    s3 avalue color 1
@    s3 avalue rot 0
@    s3 avalue format general
@    s3 avalue prec 3
@    s3 avalue prepend ""
@    s3 avalue append ""
@    s3 avalue offset 0.000000 , 0.000000
@    s3 errorbar on
@    s3 errorbar place both
@    s3 errorbar color 4
@    s3 errorbar pattern 1
@    s3 errorbar size 1.000000
@    s3 errorbar linewidth 2.0
@    s3 errorbar linestyle 1
@    s3 errorbar riser linewidth 2.0
@    s3 errorbar riser linestyle 1
@    s3 errorbar riser clip off
@    s3 errorbar riser clip length 0.100000
@    s3 comment "Cols 4:1:5"
@    s3 legend  ""
@    s4 hidden false
@    s4 type xy
@    s4 symbol 0
@    s4 symbol size 1.000000
@    s4 symbol color 4
@    s4 symbol pattern 1
@    s4 symbol fill color 4
@    s4 symbol fill pattern 1
@    s4 symbol linewidth 1.0
@    s4 symbol linestyle 1
@    s4 symbol char 65
@    s4 symbol char font 0
@    s4 symbol skip 0
@    s4 line type 1
@    s4 line linestyle 5
@    s4 line linewidth 3.0
@    s4 line color 4
@    s4 line pattern 1
@    s4 baseline type 0
@    s4 baseline off
@    s4 dropline off
@    s4 fill type 0
@    s4 fill rule 0
@    s4 fill color 1
@    s4 fill pattern 1
@    s4 avalue off
@    s4 avalue type 2
@    s4 avalue char size 1.000000
@    s4 avalue font 0
@    s4 avalue color 1
@    s4 avalue rot 0
@    s4 avalue format general
@    s4 avalue prec 3
@    s4 avalue prepend ""
@    s4 avalue append ""
@    s4 avalue offset 0.000000 , 0.000000
@    s4 errorbar on
@    s4 errorbar place both
@    s4 errorbar color 4
@    s4 errorbar pattern 1
@    s4 errorbar size 1.000000
@    s4 errorbar linewidth 1.0
@    s4 errorbar linestyle 1
@    s4 errorbar riser linewidth 1.0
@    s4 errorbar riser linestyle 1
@    s4 errorbar riser clip off
@    s4 errorbar riser clip length 0.100000
@    s4 comment "copy of set G0.S3"
@    s4 legend  ""
@    s5 hidden false
@    s5 type xy
@    s5 symbol 2
@    s5 symbol size 0.750000
@    s5 symbol color 4
@    s5 symbol pattern 1
@    s5 symbol fill color 4
@    s5 symbol fill pattern 1
@    s5 symbol linewidth 1.0
@    s5 symbol linestyle 1
@    s5 symbol char 65
@    s5 symbol char font 0
@    s5 symbol skip 0
@    s5 line type 0
@    s5 line linestyle 1
@    s5 line linewidth 1.0
@    s5 line color 4
@    s5 line pattern 1
@    s5 baseline type 0
@    s5 baseline off
@    s5 dropline off
@    s5 fill type 0
@    s5 fill rule 0
@    s5 fill color 1
@    s5 fill pattern 1
@    s5 avalue off
@    s5 avalue type 2
@    s5 avalue char size 1.000000
@    s5 avalue font 0
@    s5 avalue color 1
@    s5 avalue rot 0
@    s5 avalue format general
@    s5 avalue prec 3
@    s5 avalue prepend ""
@    s5 avalue append ""
@    s5 avalue offset 0.000000 , 0.000000
@    s5 errorbar on
@    s5 errorbar place both
@    s5 errorbar color 4
@    s5 errorbar pattern 1
@    s5 errorbar size 1.000000
@    s5 errorbar linewidth 1.0
@    s5 errorbar linestyle 1
@    s5 errorbar riser linewidth 1.0
@    s5 errorbar riser linestyle 1
@    s5 errorbar riser clip off
@    s5 errorbar riser clip length 0.100000
@    s5 comment "Cols 6:1"
@    s5 legend  "NEP3-0 Gra"
@    s6 hidden false
@    s6 type xy
@    s6 symbol 3
@    s6 symbol size 1.000000
@    s6 symbol color 4
@    s6 symbol pattern 1
@    s6 symbol fill color 4
@    s6 symbol fill pattern 1
@    s6 symbol linewidth 1.0
@    s6 symbol linestyle 1
@    s6 symbol char 65
@    s6 symbol char font 0
@    s6 symbol skip 0
@    s6 line type 0
@    s6 line linestyle 1
@    s6 line linewidth 1.0
@    s6 line color 4
@    s6 line pattern 1
@    s6 baseline type 0
@    s6 baseline off
@    s6 dropline off
@    s6 fill type 0
@    s6 fill rule 0
@    s6 fill color 1
@    s6 fill pattern 1
@    s6 avalue off
@    s6 avalue type 2
@    s6 avalue char size 1.000000
@    s6 avalue font 0
@    s6 avalue color 1
@    s6 avalue rot 0
@    s6 avalue format general
@    s6 avalue prec 3
@    s6 avalue prepend ""
@    s6 avalue append ""
@    s6 avalue offset 0.000000 , 0.000000
@    s6 errorbar on
@    s6 errorbar place both
@    s6 errorbar color 4
@    s6 errorbar pattern 1
@    s6 errorbar size 1.000000
@    s6 errorbar linewidth 1.0
@    s6 errorbar linestyle 1
@    s6 errorbar riser linewidth 1.0
@    s6 errorbar riser linestyle 1
@    s6 errorbar riser clip off
@    s6 errorbar riser clip length 0.100000
@    s6 comment "copy of set G0.S4"
@    s6 legend  "NEP3-0 Dia"
@    s7 hidden false
@    s7 type xy
@    s7 symbol 2
@    s7 symbol size 0.750000
@    s7 symbol color 11
@    s7 symbol pattern 1
@    s7 symbol fill color 11
@    s7 symbol fill pattern 1
@    s7 symbol linewidth 1.0
@    s7 symbol linestyle 1
@    s7 symbol char 65
@    s7 symbol char font 0
@    s7 symbol skip 0
@    s7 line type 0
@    s7 line linestyle 1
@    s7 line linewidth 1.0
@    s7 line color 11
@    s7 line pattern 1
@    s7 baseline type 0
@    s7 baseline off
@    s7 dropline off
@    s7 fill type 0
@    s7 fill rule 0
@    s7 fill color 1
@    s7 fill pattern 1
@    s7 avalue off
@    s7 avalue type 2
@    s7 avalue char size 1.000000
@    s7 avalue font 0
@    s7 avalue color 1
@    s7 avalue rot 0
@    s7 avalue format general
@    s7 avalue prec 3
@    s7 avalue prepend ""
@    s7 avalue append ""
@    s7 avalue offset 0.000000 , 0.000000
@    s7 errorbar on
@    s7 errorbar place both
@    s7 errorbar color 11
@    s7 errorbar pattern 1
@    s7 errorbar size 1.000000
@    s7 errorbar linewidth 1.0
@    s7 errorbar linestyle 1
@    s7 errorbar riser linewidth 1.0
@    s7 errorbar riser linestyle 1
@    s7 errorbar riser clip off
@    s7 errorbar riser clip length 0.100000
@    s7 comment "copy of set G0.S6"
@    s7 legend  "NEP3-1 Gra"
@    s8 hidden false
@    s8 type xy
@    s8 symbol 3
@    s8 symbol size 1.000000
@    s8 symbol color 11
@    s8 symbol pattern 1
@    s8 symbol fill color 11
@    s8 symbol fill pattern 1
@    s8 symbol linewidth 1.0
@    s8 symbol linestyle 1
@    s8 symbol char 65
@    s8 symbol char font 0
@    s8 symbol skip 0
@    s8 line type 0
@    s8 line linestyle 1
@    s8 line linewidth 1.0
@    s8 line color 11
@    s8 line pattern 1
@    s8 baseline type 0
@    s8 baseline off
@    s8 dropline off
@    s8 fill type 0
@    s8 fill rule 0
@    s8 fill color 1
@    s8 fill pattern 1
@    s8 avalue off
@    s8 avalue type 2
@    s8 avalue char size 1.000000
@    s8 avalue font 0
@    s8 avalue color 1
@    s8 avalue rot 0
@    s8 avalue format general
@    s8 avalue prec 3
@    s8 avalue prepend ""
@    s8 avalue append ""
@    s8 avalue offset 0.000000 , 0.000000
@    s8 errorbar on
@    s8 errorbar place both
@    s8 errorbar color 11
@    s8 errorbar pattern 1
@    s8 errorbar size 1.000000
@    s8 errorbar linewidth 1.0
@    s8 errorbar linestyle 1
@    s8 errorbar riser linewidth 1.0
@    s8 errorbar riser linestyle 1
@    s8 errorbar riser clip off
@    s8 errorbar riser clip length 0.100000
@    s8 comment "copy of set G0.S9"
@    s8 legend  "NEP3-1 Dia"
@    s9 hidden false
@    s9 type xy
@    s9 symbol 2
@    s9 symbol size 0.750000
@    s9 symbol color 10
@    s9 symbol pattern 1
@    s9 symbol fill color 10
@    s9 symbol fill pattern 1
@    s9 symbol linewidth 1.0
@    s9 symbol linestyle 1
@    s9 symbol char 65
@    s9 symbol char font 0
@    s9 symbol skip 0
@    s9 line type 0
@    s9 line linestyle 1
@    s9 line linewidth 1.0
@    s9 line color 10
@    s9 line pattern 1
@    s9 baseline type 0
@    s9 baseline off
@    s9 dropline off
@    s9 fill type 0
@    s9 fill rule 0
@    s9 fill color 1
@    s9 fill pattern 1
@    s9 avalue off
@    s9 avalue type 2
@    s9 avalue char size 1.000000
@    s9 avalue font 0
@    s9 avalue color 1
@    s9 avalue rot 0
@    s9 avalue format general
@    s9 avalue prec 3
@    s9 avalue prepend ""
@    s9 avalue append ""
@    s9 avalue offset 0.000000 , 0.000000
@    s9 errorbar on
@    s9 errorbar place both
@    s9 errorbar color 10
@    s9 errorbar pattern 1
@    s9 errorbar size 1.000000
@    s9 errorbar linewidth 1.0
@    s9 errorbar linestyle 1
@    s9 errorbar riser linewidth 1.0
@    s9 errorbar riser linestyle 1
@    s9 errorbar riser clip off
@    s9 errorbar riser clip length 0.100000
@    s9 comment "copy of set G0.S7"
@    s9 legend  "NEP3-2 Gra"
@    s10 hidden false
@    s10 type xy
@    s10 symbol 3
@    s10 symbol size 1.000000
@    s10 symbol color 10
@    s10 symbol pattern 1
@    s10 symbol fill color 10
@    s10 symbol fill pattern 1
@    s10 symbol linewidth 1.0
@    s10 symbol linestyle 1
@    s10 symbol char 65
@    s10 symbol char font 0
@    s10 symbol skip 0
@    s10 line type 0
@    s10 line linestyle 1
@    s10 line linewidth 1.0
@    s10 line color 10
@    s10 line pattern 1
@    s10 baseline type 0
@    s10 baseline off
@    s10 dropline off
@    s10 fill type 0
@    s10 fill rule 0
@    s10 fill color 1
@    s10 fill pattern 1
@    s10 avalue off
@    s10 avalue type 2
@    s10 avalue char size 1.000000
@    s10 avalue font 0
@    s10 avalue color 1
@    s10 avalue rot 0
@    s10 avalue format general
@    s10 avalue prec 3
@    s10 avalue prepend ""
@    s10 avalue append ""
@    s10 avalue offset 0.000000 , 0.000000
@    s10 errorbar on
@    s10 errorbar place both
@    s10 errorbar color 10
@    s10 errorbar pattern 1
@    s10 errorbar size 1.000000
@    s10 errorbar linewidth 1.0
@    s10 errorbar linestyle 1
@    s10 errorbar riser linewidth 1.0
@    s10 errorbar riser linestyle 1
@    s10 errorbar riser clip off
@    s10 errorbar riser clip length 0.100000
@    s10 comment "copy of set G0.S2"
@    s10 legend  "NEP3-2 Dia"
@    s11 hidden false
@    s11 type xy
@    s11 symbol 2
@    s11 symbol size 0.750000
@    s11 symbol color 14
@    s11 symbol pattern 1
@    s11 symbol fill color 14
@    s11 symbol fill pattern 1
@    s11 symbol linewidth 1.0
@    s11 symbol linestyle 1
@    s11 symbol char 65
@    s11 symbol char font 0
@    s11 symbol skip 0
@    s11 line type 0
@    s11 line linestyle 1
@    s11 line linewidth 1.0
@    s11 line color 14
@    s11 line pattern 1
@    s11 baseline type 0
@    s11 baseline off
@    s11 dropline off
@    s11 fill type 0
@    s11 fill rule 0
@    s11 fill color 1
@    s11 fill pattern 1
@    s11 avalue off
@    s11 avalue type 2
@    s11 avalue char size 1.000000
@    s11 avalue font 0
@    s11 avalue color 1
@    s11 avalue rot 0
@    s11 avalue format general
@    s11 avalue prec 3
@    s11 avalue prepend ""
@    s11 avalue append ""
@    s11 avalue offset 0.000000 , 0.000000
@    s11 errorbar on
@    s11 errorbar place both
@    s11 errorbar color 14
@    s11 errorbar pattern 1
@    s11 errorbar size 1.000000
@    s11 errorbar linewidth 1.0
@    s11 errorbar linestyle 1
@    s11 errorbar riser linewidth 1.0
@    s11 errorbar riser linestyle 1
@    s11 errorbar riser clip off
@    s11 errorbar riser clip length 0.100000
@    s11 comment "copy of set G0.S9"
@    s11 legend  "NEP3-3 Gra"
@    s12 hidden false
@    s12 type xydx
@    s12 symbol 3
@    s12 symbol size 1.000000
@    s12 symbol color 11
@    s12 symbol pattern 1
@    s12 symbol fill color 11
@    s12 symbol fill pattern 1
@    s12 symbol linewidth 1.0
@    s12 symbol linestyle 1
@    s12 symbol char 65
@    s12 symbol char font 0
@    s12 symbol skip 0
@    s12 line type 1
@    s12 line linestyle 4
@    s12 line linewidth 3.0
@    s12 line color 11
@    s12 line pattern 1
@    s12 baseline type 0
@    s12 baseline off
@    s12 dropline off
@    s12 fill type 0
@    s12 fill rule 0
@    s12 fill color 1
@    s12 fill pattern 1
@    s12 avalue off
@    s12 avalue type 2
@    s12 avalue char size 1.000000
@    s12 avalue font 0
@    s12 avalue color 1
@    s12 avalue rot 0
@    s12 avalue format general
@    s12 avalue prec 3
@    s12 avalue prepend ""
@    s12 avalue append ""
@    s12 avalue offset 0.000000 , 0.000000
@    s12 errorbar on
@    s12 errorbar place both
@    s12 errorbar color 11
@    s12 errorbar pattern 1
@    s12 errorbar size 1.000000
@    s12 errorbar linewidth 2.0
@    s12 errorbar linestyle 1
@    s12 errorbar riser linewidth 2.0
@    s12 errorbar riser linestyle 1
@    s12 errorbar riser clip off
@    s12 errorbar riser clip length 0.100000
@    s12 comment "copy of set G0.S2"
@    s12 legend  ""
@    s13 hidden false
@    s13 type xy
@    s13 symbol 3
@    s13 symbol size 1.000000
@    s13 symbol color 14
@    s13 symbol pattern 1
@    s13 symbol fill color 14
@    s13 symbol fill pattern 1
@    s13 symbol linewidth 1.0
@    s13 symbol linestyle 1
@    s13 symbol char 65
@    s13 symbol char font 0
@    s13 symbol skip 0
@    s13 line type 0
@    s13 line linestyle 1
@    s13 line linewidth 1.0
@    s13 line color 14
@    s13 line pattern 1
@    s13 baseline type 0
@    s13 baseline off
@    s13 dropline off
@    s13 fill type 0
@    s13 fill rule 0
@    s13 fill color 1
@    s13 fill pattern 1
@    s13 avalue off
@    s13 avalue type 2
@    s13 avalue char size 1.000000
@    s13 avalue font 0
@    s13 avalue color 1
@    s13 avalue rot 0
@    s13 avalue format general
@    s13 avalue prec 3
@    s13 avalue prepend ""
@    s13 avalue append ""
@    s13 avalue offset 0.000000 , 0.000000
@    s13 errorbar on
@    s13 errorbar place both
@    s13 errorbar color 14
@    s13 errorbar pattern 1
@    s13 errorbar size 1.000000
@    s13 errorbar linewidth 1.0
@    s13 errorbar linestyle 1
@    s13 errorbar riser linewidth 1.0
@    s13 errorbar riser linestyle 1
@    s13 errorbar riser clip off
@    s13 errorbar riser clip length 0.100000
@    s13 comment "copy of set G0.S11"
@    s13 legend  "NEP3-3 Dia"
@    s14 hidden false
@    s14 type xydx
@    s14 symbol 2
@    s14 symbol size 0.750000
@    s14 symbol color 11
@    s14 symbol pattern 1
@    s14 symbol fill color 11
@    s14 symbol fill pattern 1
@    s14 symbol linewidth 1.0
@    s14 symbol linestyle 1
@    s14 symbol char 65
@    s14 symbol char font 0
@    s14 symbol skip 0
@    s14 line type 1
@    s14 line linestyle 3
@    s14 line linewidth 3.0
@    s14 line color 11
@    s14 line pattern 1
@    s14 baseline type 0
@    s14 baseline off
@    s14 dropline off
@    s14 fill type 0
@    s14 fill rule 0
@    s14 fill color 1
@    s14 fill pattern 1
@    s14 avalue off
@    s14 avalue type 2
@    s14 avalue char size 1.000000
@    s14 avalue font 0
@    s14 avalue color 1
@    s14 avalue rot 0
@    s14 avalue format general
@    s14 avalue prec 3
@    s14 avalue prepend ""
@    s14 avalue append ""
@    s14 avalue offset 0.000000 , 0.000000
@    s14 errorbar on
@    s14 errorbar place both
@    s14 errorbar color 11
@    s14 errorbar pattern 1
@    s14 errorbar size 1.000000
@    s14 errorbar linewidth 2.0
@    s14 errorbar linestyle 1
@    s14 errorbar riser linewidth 2.0
@    s14 errorbar riser linestyle 1
@    s14 errorbar riser clip off
@    s14 errorbar riser clip length 0.100000
@    s14 comment "copy of set G0.S3"
@    s14 legend  ""
@    s15 hidden false
@    s15 type xydx
@    s15 symbol 3
@    s15 symbol size 1.000000
@    s15 symbol color 9
@    s15 symbol pattern 1
@    s15 symbol fill color 9
@    s15 symbol fill pattern 1
@    s15 symbol linewidth 1.0
@    s15 symbol linestyle 1
@    s15 symbol char 65
@    s15 symbol char font 0
@    s15 symbol skip 0
@    s15 line type 1
@    s15 line linestyle 4
@    s15 line linewidth 3.0
@    s15 line color 9
@    s15 line pattern 1
@    s15 baseline type 0
@    s15 baseline off
@    s15 dropline off
@    s15 fill type 0
@    s15 fill rule 0
@    s15 fill color 1
@    s15 fill pattern 1
@    s15 avalue off
@    s15 avalue type 2
@    s15 avalue char size 1.000000
@    s15 avalue font 0
@    s15 avalue color 1
@    s15 avalue rot 0
@    s15 avalue format general
@    s15 avalue prec 3
@    s15 avalue prepend ""
@    s15 avalue append ""
@    s15 avalue offset 0.000000 , 0.000000
@    s15 errorbar on
@    s15 errorbar place both
@    s15 errorbar color 9
@    s15 errorbar pattern 1
@    s15 errorbar size 1.000000
@    s15 errorbar linewidth 2.0
@    s15 errorbar linestyle 1
@    s15 errorbar riser linewidth 2.0
@    s15 errorbar riser linestyle 1
@    s15 errorbar riser clip off
@    s15 errorbar riser clip length 0.100000
@    s15 comment "copy of set G0.S12"
@    s15 legend  ""
@    s16 hidden false
@    s16 type xydx
@    s16 symbol 2
@    s16 symbol size 0.750000
@    s16 symbol color 9
@    s16 symbol pattern 1
@    s16 symbol fill color 9
@    s16 symbol fill pattern 1
@    s16 symbol linewidth 1.0
@    s16 symbol linestyle 1
@    s16 symbol char 65
@    s16 symbol char font 0
@    s16 symbol skip 0
@    s16 line type 1
@    s16 line linestyle 3
@    s16 line linewidth 3.0
@    s16 line color 9
@    s16 line pattern 1
@    s16 baseline type 0
@    s16 baseline off
@    s16 dropline off
@    s16 fill type 0
@    s16 fill rule 0
@    s16 fill color 1
@    s16 fill pattern 1
@    s16 avalue off
@    s16 avalue type 2
@    s16 avalue char size 1.000000
@    s16 avalue font 0
@    s16 avalue color 1
@    s16 avalue rot 0
@    s16 avalue format general
@    s16 avalue prec 3
@    s16 avalue prepend ""
@    s16 avalue append ""
@    s16 avalue offset 0.000000 , 0.000000
@    s16 errorbar on
@    s16 errorbar place both
@    s16 errorbar color 9
@    s16 errorbar pattern 1
@    s16 errorbar size 1.000000
@    s16 errorbar linewidth 2.0
@    s16 errorbar linestyle 1
@    s16 errorbar riser linewidth 2.0
@    s16 errorbar riser linestyle 1
@    s16 errorbar riser clip off
@    s16 errorbar riser clip length 0.100000
@    s16 comment "copy of set G0.S14"
@    s16 legend  ""
@target G0.S0
@type xy
4655.6022 1
4626.8944 1.9407117
4578.4142 3.850532
4462.6467 9.7424046
4699.8601 12.985219
4937.0735 17.307422
5095.2656 20.654847
5332.5537 26.928142
5556.7588 33.588715
&
@target G0.S1
@type xy
4462.6467 9.7424046
3841.1671 8.532454
3034.7313 6.8404859
2201.9801 5.2468971
1409.0011 3.9365832
721.88224 2.9534956
&
@target G0.S2
@type xydx
4350 5 50
4625 10 30
4725 12 30
4850 15 50
5050 20 50
5150 25 50
5275 30 50
&
@target G0.S3
@type xydx
4770 0 25
4775 2 25
4750 5 25
4650 10 25
4610 12 25
4550 15 25
&
@target G0.S4
@type xy
30 -0.7
4640 10.3
&
@target G0.S5
@type xy
4150 5
4000 10
3950 12
3680 14.5
3590 15
&
@target G0.S6
@type xy
3650 15.5
3770 20
3920 25
4040 30
&
@target G0.S7
@type xy
4195 5
3950 10
3860 12
3570 14.5
&
@target G0.S8
@type xy
3825 20
3960 25
4100 30
3550 15
&
@target G0.S9
@type xy
4220 5
3960 10
3870 12
3715 13
&
@target G0.S10
@type xy
3625 15
3795 20
3945 25
4085 30
3600 14.5
3565 14
&
@target G0.S11
@type xy
4165 5
3965 10
3790 12
3665 13
&
@target G0.S12
@type xydx
4320 5 25
4600 10 30
4800 15 50
5000 20 50
5100 25 50
&
@target G0.S13
@type xy
3610 15
3765 20
3990 25
3575 14
4067 30
&
@target G0.S14
@type xydx
4750 2 25
4745 5 25
4645 10 25
4525 15 25
&
@target G0.S15
@type xydx
4350 5 25
4625 10 25
4830 15 30
5025 20 25
5150 25 50
&
@target G0.S16
@type xydx
4720 2 25
4675 5 25
4600 10 25
4475 15 25
&
