# Supplementary material for: Metastability and Ostwald step rule in the crystallisation of diamond and graphite from molten carbon
Source: Nat Commun. 2025 Jul 9;16:6324. doi: 10.1038/s41467-025-61674-5 (PMC12241486; doi:10.1038/s41467-025-61674-5)
Supplement: Supplementary file 3 — Source data [file 41467_2025_61674_MOESM3_ESM.zip › source-data/S4A_GofRLDA.agr]

# Grace project file
#
@version 50125
@page size 768, 576
@page scroll 5%
@page inout 5%
@link page off
@map font 8 to "Courier", "Courier"
@map font 10 to "Courier-Bold", "Courier-Bold"
@map font 11 to "Courier-BoldOblique", "Courier-BoldOblique"
@map font 9 to "Courier-Oblique", "Courier-Oblique"
@map font 4 to "Helvetica", "Helvetica"
@map font 6 to "Helvetica-Bold", "Helvetica-Bold"
@map font 7 to "Helvetica-BoldOblique", "Helvetica-BoldOblique"
@map font 5 to "Helvetica-Oblique", "Helvetica-Oblique"
@map font 18 to "NimbusMonoL-Bold", "NimbusMonoL-Bold"
@map font 19 to "NimbusMonoL-BoldOblique", "NimbusMonoL-BoldOblique"
@map font 20 to "NimbusMonoL-Regular", "NimbusMonoL-Regular"
@map font 21 to "NimbusMonoL-RegularOblique", "NimbusMonoL-RegularOblique"
@map font 22 to "NimbusMonoPS-Bold", "NimbusMonoPS-Bold"
@map font 23 to "NimbusMonoPS-BoldItalic", "NimbusMonoPS-BoldItalic"
@map font 24 to "NimbusMonoPS-Italic", "NimbusMonoPS-Italic"
@map font 25 to "NimbusMonoPS-Regular", "NimbusMonoPS-Regular"
@map font 26 to "NimbusRoman-Bold", "NimbusRoman-Bold"
@map font 27 to "NimbusRoman-BoldItalic", "NimbusRoman-BoldItalic"
@map font 28 to "NimbusRoman-Italic", "NimbusRoman-Italic"
@map font 29 to "NimbusRoman-Regular", "NimbusRoman-Regular"
@map font 30 to "NimbusRomanNo9L-Medium", "NimbusRomanNo9L-Medium"
@map font 31 to "NimbusRomanNo9L-MediumItalic", "NimbusRomanNo9L-MediumItalic"
@map font 32 to "NimbusRomanNo9L-Regular", "NimbusRomanNo9L-Regular"
@map font 33 to "NimbusRomanNo9L-RegularItalic", "NimbusRomanNo9L-RegularItalic"
@map font 34 to "NimbusSans-Bold", "NimbusSans-Bold"
@map font 35 to "NimbusSans-BoldItalic", "NimbusSans-BoldItalic"
@map font 36 to "NimbusSans-Italic", "NimbusSans-Italic"
@map font 37 to "NimbusSans-Regular", "NimbusSans-Regular"
@map font 38 to "NimbusSansL-Bold", "NimbusSansL-Bold"
@map font 39 to "NimbusSansL-BoldCondensed", "NimbusSansL-BoldCondensed"
@map font 40 to "NimbusSansL-BoldCondensedItalic", "NimbusSansL-BoldCondensedItalic"
@map font 41 to "NimbusSansL-BoldItalic", "NimbusSansL-BoldItalic"
@map font 42 to "NimbusSansL-Regular", "NimbusSansL-Regular"
@map font 43 to "NimbusSansL-RegularCondensed", "NimbusSansL-RegularCondensed"
@map font 44 to "NimbusSansL-RegularCondensedItalic", "NimbusSansL-RegularCondensedItalic"
@map font 45 to "NimbusSansL-RegularItalic", "NimbusSansL-RegularItalic"
@map font 46 to "NimbusSansNarrow-Bold", "NimbusSansNarrow-Bold"
@map font 47 to "NimbusSansNarrow-BoldOblique", "NimbusSansNarrow-BoldOblique"
@map font 48 to "NimbusSansNarrow-Oblique", "NimbusSansNarrow-Oblique"
@map font 49 to "NimbusSansNarrow-Regular", "NimbusSansNarrow-Regular"
@map font 50 to "P052-Bold", "P052-Bold"
@map font 51 to "P052-BoldItalic", "P052-BoldItalic"
@map font 52 to "P052-Italic", "P052-Italic"
@map font 53 to "P052-Roman", "P052-Roman"
@map font 54 to "StandardSymbolsL-Regular", "StandardSymbolsL-Regular"
@map font 55 to "StandardSymbolsPS-Regular", "StandardSymbolsPS-Regular"
@map font 12 to "Symbol", "Symbol"
@map font 2 to "Times-Bold", "Times-Bold"
@map font 3 to "Times-BoldItalic", "Times-BoldItalic"
@map font 1 to "Times-Italic", "Times-Italic"
@map font 0 to "Times-Roman", "Times-Roman"
@map font 61 to "URWBookman-Demi", "URWBookman-Demi"
@map font 62 to "URWBookman-DemiItalic", "URWBookman-DemiItalic"
@map font 63 to "URWBookman-Light", "URWBookman-Light"
@map font 64 to "URWBookman-LightItalic", "URWBookman-LightItalic"
@map font 65 to "URWBookmanL-DemiBold", "URWBookmanL-DemiBold"
@map font 66 to "URWBookmanL-DemiBoldItalic", "URWBookmanL-DemiBoldItalic"
@map font 67 to "URWBookmanL-Light", "URWBookmanL-Light"
@map font 68 to "URWBookmanL-LightItalic", "URWBookmanL-LightItalic"
@map font 69 to "URWChanceryL-MediumItalic", "URWChanceryL-MediumItalic"
@map font 70 to "URWGothic-Book", "URWGothic-Book"
@map font 71 to "URWGothic-BookOblique", "URWGothic-BookOblique"
@map font 72 to "URWGothic-Demi", "URWGothic-Demi"
@map font 73 to "URWGothic-DemiOblique", "URWGothic-DemiOblique"
@map font 74 to "URWGothicL-Book", "URWGothicL-Book"
@map font 75 to "URWGothicL-BookOblique", "URWGothicL-BookOblique"
@map font 76 to "URWGothicL-Demi", "URWGothicL-Demi"
@map font 77 to "URWGothicL-DemiOblique", "URWGothicL-DemiOblique"
@map font 78 to "URWPalladioL-Bold", "URWPalladioL-Bold"
@map font 79 to "URWPalladioL-BoldItalic", "URWPalladioL-BoldItalic"
@map font 80 to "URWPalladioL-Italic", "URWPalladioL-Italic"
@map font 81 to "URWPalladioL-Roman", "URWPalladioL-Roman"
@map font 82 to "Z003-MediumItalic", "Z003-MediumItalic"
@map font 13 to "ZapfDingbats", "ZapfDingbats"
@map color 0 to (255, 255, 255), "white"
@map color 1 to (0, 0, 0), "black"
@map color 2 to (255, 0, 0), "red"
@map color 3 to (0, 255, 0), "green"
@map color 4 to (0, 0, 255), "blue"
@map color 5 to (255, 255, 0), "yellow"
@map color 6 to (188, 143, 143), "brown"
@map color 7 to (220, 220, 220), "grey"
@map color 8 to (148, 0, 211), "violet"
@map color 9 to (0, 255, 255), "cyan"
@map color 10 to (255, 0, 255), "magenta"
@map color 11 to (255, 165, 0), "orange"
@map color 12 to (114, 33, 188), "indigo"
@map color 13 to (103, 7, 72), "maroon"
@map color 14 to (64, 224, 208), "turquoise"
@map color 15 to (0, 139, 0), "green4"
@reference date 0
@date wrap off
@date wrap year 1950
@default linewidth 1.0
@default linestyle 1
@default color 1
@default pattern 1
@default font 0
@default char size 1.000000
@default symbol size 1.000000
@default sformat "%.8g"
@background color 0
@page background fill on
@timestamp off
@timestamp 0.03, 0.03
@timestamp color 1
@timestamp rot 0
@timestamp font 0
@timestamp char size 1.000000
@timestamp def "Tue Apr 15 10:33:05 2025"
@r0 off
@link r0 to g0
@r0 type above
@r0 linestyle 1
@r0 linewidth 1.0
@r0 color 1
@r0 line 0, 0, 0, 0
@r1 off
@link r1 to g0
@r1 type above
@r1 linestyle 1
@r1 linewidth 1.0
@r1 color 1
@r1 line 0, 0, 0, 0
@r2 off
@link r2 to g0
@r2 type above
@r2 linestyle 1
@r2 linewidth 1.0
@r2 color 1
@r2 line 0, 0, 0, 0
@r3 off
@link r3 to g0
@r3 type above
@r3 linestyle 1
@r3 linewidth 1.0
@r3 color 1
@r3 line 0, 0, 0, 0
@r4 off
@link r4 to g0
@r4 type above
@r4 linestyle 1
@r4 linewidth 1.0
@r4 color 1
@r4 line 0, 0, 0, 0
@g0 on
@g0 hidden false
@g0 type XY
@g0 stacked false
@g0 bar hgap 0.000000
@g0 fixedpoint off
@g0 fixedpoint type 0
@g0 fixedpoint xy 0.000000, 0.000000
@g0 fixedpoint format general general
@g0 fixedpoint prec 6, 6
@with g0
@    world 0.5, 0, 5, 4
@    stack world 0, 0, 0, 0
@    znorm 1
@    view 0.150000, 0.150000, 1.150000, 0.850000
@    title ""
@    title font 0
@    title size 1.500000
@    title color 1
@    subtitle ""
@    subtitle font 0
@    subtitle size 1.000000
@    subtitle color 1
@    xaxes scale Normal
@    yaxes scale Normal
@    xaxes invert off
@    yaxes invert off
@    xaxis  on
@    xaxis  type zero false
@    xaxis  offset 0.000000 , 0.000000
@    xaxis  bar on
@    xaxis  bar color 1
@    xaxis  bar linestyle 1
@    xaxis  bar linewidth 1.0
@    xaxis  label "\f{Helvetica}r (�)"
@    xaxis  label layout para
@    xaxis  label place auto
@    xaxis  label char size 1.750000
@    xaxis  label font 0
@    xaxis  label color 1
@    xaxis  label place normal
@    xaxis  tick on
@    xaxis  tick major 1
@    xaxis  tick minor ticks 1
@    xaxis  tick default 6
@    xaxis  tick place rounded true
@    xaxis  tick in
@    xaxis  tick major size 1.000000
@    xaxis  tick major color 1
@    xaxis  tick major linewidth 1.0
@    xaxis  tick major linestyle 1
@    xaxis  tick major grid off
@    xaxis  tick minor color 1
@    xaxis  tick minor linewidth 1.0
@    xaxis  tick minor linestyle 1
@    xaxis  tick minor grid off
@    xaxis  tick minor size 0.500000
@    xaxis  ticklabel on
@    xaxis  ticklabel format general
@    xaxis  ticklabel prec 5
@    xaxis  ticklabel formula ""
@    xaxis  ticklabel append ""
@    xaxis  ticklabel prepend ""
@    xaxis  ticklabel angle 0
@    xaxis  ticklabel skip 0
@    xaxis  ticklabel stagger 0
@    xaxis  ticklabel place normal
@    xaxis  ticklabel offset auto
@    xaxis  ticklabel offset 0.000000 , 0.010000
@    xaxis  ticklabel start type auto
@    xaxis  ticklabel start 0.000000
@    xaxis  ticklabel stop type auto
@    xaxis  ticklabel stop 0.000000
@    xaxis  ticklabel char size 1.500000
@    xaxis  ticklabel font 4
@    xaxis  ticklabel color 1
@    xaxis  tick place both
@    xaxis  tick spec type none
@    yaxis  on
@    yaxis  type zero false
@    yaxis  offset 0.000000 , 0.000000
@    yaxis  bar on
@    yaxis  bar color 1
@    yaxis  bar linestyle 1
@    yaxis  bar linewidth 1.0
@    yaxis  label "RDF, Coordination Number"
@    yaxis  label layout para
@    yaxis  label place auto
@    yaxis  label char size 1.750000
@    yaxis  label font 4
@    yaxis  label color 1
@    yaxis  label place normal
@    yaxis  tick on
@    yaxis  tick major 1
@    yaxis  tick minor ticks 1
@    yaxis  tick default 6
@    yaxis  tick place rounded true
@    yaxis  tick in
@    yaxis  tick major size 1.000000
@    yaxis  tick major color 1
@    yaxis  tick major linewidth 1.0
@    yaxis  tick major linestyle 1
@    yaxis  tick major grid off
@    yaxis  tick minor color 1
@    yaxis  tick minor linewidth 1.0
@    yaxis  tick minor linestyle 1
@    yaxis  tick minor grid off
@    yaxis  tick minor size 0.500000
@    yaxis  ticklabel on
@    yaxis  ticklabel format general
@    yaxis  ticklabel prec 5
@    yaxis  ticklabel formula ""
@    yaxis  ticklabel append ""
@    yaxis  ticklabel prepend ""
@    yaxis  ticklabel angle 0
@    yaxis  ticklabel skip 0
@    yaxis  ticklabel stagger 0
@    yaxis  ticklabel place normal
@    yaxis  ticklabel offset auto
@    yaxis  ticklabel offset 0.000000 , 0.010000
@    yaxis  ticklabel start type auto
@    yaxis  ticklabel start 0.000000
@    yaxis  ticklabel stop type auto
@    yaxis  ticklabel stop 0.000000
@    yaxis  ticklabel char size 1.500000
@    yaxis  ticklabel font 4
@    yaxis  ticklabel color 1
@    yaxis  tick place both
@    yaxis  tick spec type none
@    altxaxis  off
@    altyaxis  off
@    legend on
@    legend loctype view
@    legend 0.85, 0.8
@    legend box color 1
@    legend box pattern 1
@    legend box linewidth 1.0
@    legend box linestyle 1
@    legend box fill color 0
@    legend box fill pattern 1
@    legend font 0
@    legend char size 1.000000
@    legend color 1
@    legend length 4
@    legend vgap 1
@    legend hgap 1
@    legend invert false
@    frame type 0
@    frame linestyle 1
@    frame linewidth 1.0
@    frame color 1
@    frame pattern 1
@    frame background color 0
@    frame background pattern 0
@    s0 hidden false
@    s0 type xy
@    s0 symbol 0
@    s0 symbol size 1.000000
@    s0 symbol color 1
@    s0 symbol pattern 1
@    s0 symbol fill color 1
@    s0 symbol fill pattern 0
@    s0 symbol linewidth 1.0
@    s0 symbol linestyle 1
@    s0 symbol char 65
@    s0 symbol char font 0
@    s0 symbol skip 0
@    s0 line type 1
@    s0 line linestyle 1
@    s0 line linewidth 1.0
@    s0 line color 1
@    s0 line pattern 1
@    s0 baseline type 0
@    s0 baseline off
@    s0 dropline off
@    s0 fill type 0
@    s0 fill rule 0
@    s0 fill color 1
@    s0 fill pattern 1
@    s0 avalue off
@    s0 avalue type 2
@    s0 avalue char size 1.000000
@    s0 avalue font 0
@    s0 avalue color 1
@    s0 avalue rot 0
@    s0 avalue format general
@    s0 avalue prec 3
@    s0 avalue prepend ""
@    s0 avalue append ""
@    s0 avalue offset 0.000000 , 0.000000
@    s0 errorbar on
@    s0 errorbar place both
@    s0 errorbar color 1
@    s0 errorbar pattern 1
@    s0 errorbar size 1.000000
@    s0 errorbar linewidth 1.0
@    s0 errorbar linestyle 1
@    s0 errorbar riser linewidth 1.0
@    s0 errorbar riser linestyle 1
@    s0 errorbar riser clip off
@    s0 errorbar riser clip length 0.100000
@    s0 comment "05GPa/gofr.out"
@    s0 legend  ""
@    s1 hidden false
@    s1 type xy
@    s1 symbol 0
@    s1 symbol size 1.000000
@    s1 symbol color 1
@    s1 symbol pattern 1
@    s1 symbol fill color 1
@    s1 symbol fill pattern 0
@    s1 symbol linewidth 1.0
@    s1 symbol linestyle 1
@    s1 symbol char 65
@    s1 symbol char font 0
@    s1 symbol skip 0
@    s1 line type 1
@    s1 line linestyle 1
@    s1 line linewidth 2.0
@    s1 line color 1
@    s1 line pattern 1
@    s1 baseline type 0
@    s1 baseline off
@    s1 dropline off
@    s1 fill type 0
@    s1 fill rule 0
@    s1 fill color 1
@    s1 fill pattern 1
@    s1 avalue off
@    s1 avalue type 2
@    s1 avalue char size 1.000000
@    s1 avalue font 0
@    s1 avalue color 1
@    s1 avalue rot 0
@    s1 avalue format general
@    s1 avalue prec 3
@    s1 avalue prepend ""
@    s1 avalue append ""
@    s1 avalue offset 0.000000 , 0.000000
@    s1 errorbar on
@    s1 errorbar place both
@    s1 errorbar color 1
@    s1 errorbar pattern 1
@    s1 errorbar size 1.000000
@    s1 errorbar linewidth 1.0
@    s1 errorbar linestyle 1
@    s1 errorbar riser linewidth 1.0
@    s1 errorbar riser linestyle 1
@    s1 errorbar riser clip off
@    s1 errorbar riser clip length 0.100000
@    s1 comment "05GPa/gofr.out"
@    s1 legend  " 5 GPa"
@    s3 hidden false
@    s3 type xy
@    s3 symbol 0
@    s3 symbol size 1.000000
@    s3 symbol color 4
@    s3 symbol pattern 1
@    s3 symbol fill color 4
@    s3 symbol fill pattern 0
@    s3 symbol linewidth 1.0
@    s3 symbol linestyle 1
@    s3 symbol char 65
@    s3 symbol char font 0
@    s3 symbol skip 0
@    s3 line type 1
@    s3 line linestyle 1
@    s3 line linewidth 1.0
@    s3 line color 4
@    s3 line pattern 1
@    s3 baseline type 0
@    s3 baseline off
@    s3 dropline off
@    s3 fill type 0
@    s3 fill rule 0
@    s3 fill color 1
@    s3 fill pattern 1
@    s3 avalue off
@    s3 avalue type 2
@    s3 avalue char size 1.000000
@    s3 avalue font 0
@    s3 avalue color 1
@    s3 avalue rot 0
@    s3 avalue format general
@    s3 avalue prec 3
@    s3 avalue prepend ""
@    s3 avalue append ""
@    s3 avalue offset 0.000000 , 0.000000
@    s3 errorbar on
@    s3 errorbar place both
@    s3 errorbar color 4
@    s3 errorbar pattern 1
@    s3 errorbar size 1.000000
@    s3 errorbar linewidth 1.0
@    s3 errorbar linestyle 1
@    s3 errorbar riser linewidth 1.0
@    s3 errorbar riser linestyle 1
@    s3 errorbar riser clip off
@    s3 errorbar riser clip length 0.100000
@    s3 comment "10GPa/gofr.out"
@    s3 legend  ""
@    s4 hidden false
@    s4 type xy
@    s4 symbol 0
@    s4 symbol size 1.000000
@    s4 symbol color 4
@    s4 symbol pattern 1
@    s4 symbol fill color 4
@    s4 symbol fill pattern 0
@    s4 symbol linewidth 1.0
@    s4 symbol linestyle 1
@    s4 symbol char 65
@    s4 symbol char font 0
@    s4 symbol skip 0
@    s4 line type 1
@    s4 line linestyle 1
@    s4 line linewidth 2.0
@    s4 line color 4
@    s4 line pattern 1
@    s4 baseline type 0
@    s4 baseline off
@    s4 dropline off
@    s4 fill type 0
@    s4 fill rule 0
@    s4 fill color 1
@    s4 fill pattern 1
@    s4 avalue off
@    s4 avalue type 2
@    s4 avalue char size 1.000000
@    s4 avalue font 0
@    s4 avalue color 1
@    s4 avalue rot 0
@    s4 avalue format general
@    s4 avalue prec 3
@    s4 avalue prepend ""
@    s4 avalue append ""
@    s4 avalue offset 0.000000 , 0.000000
@    s4 errorbar on
@    s4 errorbar place both
@    s4 errorbar color 4
@    s4 errorbar pattern 1
@    s4 errorbar size 1.000000
@    s4 errorbar linewidth 1.0
@    s4 errorbar linestyle 1
@    s4 errorbar riser linewidth 1.0
@    s4 errorbar riser linestyle 1
@    s4 errorbar riser clip off
@    s4 errorbar riser clip length 0.100000
@    s4 comment "10GPa/gofr.out"
@    s4 legend  "10 GPa"
@    s6 hidden false
@    s6 type xy
@    s6 symbol 0
@    s6 symbol size 1.000000
@    s6 symbol color 2
@    s6 symbol pattern 1
@    s6 symbol fill color 2
@    s6 symbol fill pattern 0
@    s6 symbol linewidth 1.0
@    s6 symbol linestyle 1
@    s6 symbol char 65
@    s6 symbol char font 0
@    s6 symbol skip 0
@    s6 line type 1
@    s6 line linestyle 1
@    s6 line linewidth 1.0
@    s6 line color 2
@    s6 line pattern 1
@    s6 baseline type 0
@    s6 baseline off
@    s6 dropline off
@    s6 fill type 0
@    s6 fill rule 0
@    s6 fill color 1
@    s6 fill pattern 1
@    s6 avalue off
@    s6 avalue type 2
@    s6 avalue char size 1.000000
@    s6 avalue font 0
@    s6 avalue color 1
@    s6 avalue rot 0
@    s6 avalue format general
@    s6 avalue prec 3
@    s6 avalue prepend ""
@    s6 avalue append ""
@    s6 avalue offset 0.000000 , 0.000000
@    s6 errorbar on
@    s6 errorbar place both
@    s6 errorbar color 2
@    s6 errorbar pattern 1
@    s6 errorbar size 1.000000
@    s6 errorbar linewidth 1.0
@    s6 errorbar linestyle 1
@    s6 errorbar riser linewidth 1.0
@    s6 errorbar riser linestyle 1
@    s6 errorbar riser clip off
@    s6 errorbar riser clip length 0.100000
@    s6 comment "15GPa/gofr.out"
@    s6 legend  ""
@    s7 hidden false
@    s7 type xy
@    s7 symbol 0
@    s7 symbol size 1.000000
@    s7 symbol color 2
@    s7 symbol pattern 1
@    s7 symbol fill color 2
@    s7 symbol fill pattern 0
@    s7 symbol linewidth 1.0
@    s7 symbol linestyle 1
@    s7 symbol char 65
@    s7 symbol char font 0
@    s7 symbol skip 0
@    s7 line type 1
@    s7 line linestyle 1
@    s7 line linewidth 2.0
@    s7 line color 2
@    s7 line pattern 1
@    s7 baseline type 0
@    s7 baseline off
@    s7 dropline off
@    s7 fill type 0
@    s7 fill rule 0
@    s7 fill color 1
@    s7 fill pattern 1
@    s7 avalue off
@    s7 avalue type 2
@    s7 avalue char size 1.000000
@    s7 avalue font 0
@    s7 avalue color 1
@    s7 avalue rot 0
@    s7 avalue format general
@    s7 avalue prec 3
@    s7 avalue prepend ""
@    s7 avalue append ""
@    s7 avalue offset 0.000000 , 0.000000
@    s7 errorbar on
@    s7 errorbar place both
@    s7 errorbar color 2
@    s7 errorbar pattern 1
@    s7 errorbar size 1.000000
@    s7 errorbar linewidth 1.0
@    s7 errorbar linestyle 1
@    s7 errorbar riser linewidth 1.0
@    s7 errorbar riser linestyle 1
@    s7 errorbar riser clip off
@    s7 errorbar riser clip length 0.100000
@    s7 comment "15GPa/gofr.out"
@    s7 legend  "15 GPa"
@    s9 hidden false
@    s9 type xy
@    s9 symbol 0
@    s9 symbol size 1.000000
@    s9 symbol color 10
@    s9 symbol pattern 1
@    s9 symbol fill color 10
@    s9 symbol fill pattern 0
@    s9 symbol linewidth 1.0
@    s9 symbol linestyle 1
@    s9 symbol char 65
@    s9 symbol char font 0
@    s9 symbol skip 0
@    s9 line type 1
@    s9 line linestyle 1
@    s9 line linewidth 1.0
@    s9 line color 10
@    s9 line pattern 1
@    s9 baseline type 0
@    s9 baseline off
@    s9 dropline off
@    s9 fill type 0
@    s9 fill rule 0
@    s9 fill color 1
@    s9 fill pattern 1
@    s9 avalue off
@    s9 avalue type 2
@    s9 avalue char size 1.000000
@    s9 avalue font 0
@    s9 avalue color 1
@    s9 avalue rot 0
@    s9 avalue format general
@    s9 avalue prec 3
@    s9 avalue prepend ""
@    s9 avalue append ""
@    s9 avalue offset 0.000000 , 0.000000
@    s9 errorbar on
@    s9 errorbar place both
@    s9 errorbar color 10
@    s9 errorbar pattern 1
@    s9 errorbar size 1.000000
@    s9 errorbar linewidth 1.0
@    s9 errorbar linestyle 1
@    s9 errorbar riser linewidth 1.0
@    s9 errorbar riser linestyle 1
@    s9 errorbar riser clip off
@    s9 errorbar riser clip length 0.100000
@    s9 comment "20GPa/gofr.out"
@    s9 legend  ""
@    s10 hidden false
@    s10 type xy
@    s10 symbol 0
@    s10 symbol size 1.000000
@    s10 symbol color 10
@    s10 symbol pattern 1
@    s10 symbol fill color 10
@    s10 symbol fill pattern 0
@    s10 symbol linewidth 1.0
@    s10 symbol linestyle 1
@    s10 symbol char 65
@    s10 symbol char font 0
@    s10 symbol skip 0
@    s10 line type 1
@    s10 line linestyle 1
@    s10 line linewidth 2.0
@    s10 line color 10
@    s10 line pattern 1
@    s10 baseline type 0
@    s10 baseline off
@    s10 dropline off
@    s10 fill type 0
@    s10 fill rule 0
@    s10 fill color 1
@    s10 fill pattern 1
@    s10 avalue off
@    s10 avalue type 2
@    s10 avalue char size 1.000000
@    s10 avalue font 0
@    s10 avalue color 1
@    s10 avalue rot 0
@    s10 avalue format general
@    s10 avalue prec 3
@    s10 avalue prepend ""
@    s10 avalue append ""
@    s10 avalue offset 0.000000 , 0.000000
@    s10 errorbar on
@    s10 errorbar place both
@    s10 errorbar color 10
@    s10 errorbar pattern 1
@    s10 errorbar size 1.000000
@    s10 errorbar linewidth 1.0
@    s10 errorbar linestyle 1
@    s10 errorbar riser linewidth 1.0
@    s10 errorbar riser linestyle 1
@    s10 errorbar riser clip off
@    s10 errorbar riser clip length 0.100000
@    s10 comment "20GPa/gofr.out"
@    s10 legend  "20 GPa"
@    s12 hidden false
@    s12 type xy
@    s12 symbol 0
@    s12 symbol size 1.000000
@    s12 symbol color 14
@    s12 symbol pattern 1
@    s12 symbol fill color 14
@    s12 symbol fill pattern 0
@    s12 symbol linewidth 1.0
@    s12 symbol linestyle 1
@    s12 symbol char 65
@    s12 symbol char font 0
@    s12 symbol skip 0
@    s12 line type 1
@    s12 line linestyle 1
@    s12 line linewidth 1.0
@    s12 line color 14
@    s12 line pattern 1
@    s12 baseline type 0
@    s12 baseline off
@    s12 dropline off
@    s12 fill type 0
@    s12 fill rule 0
@    s12 fill color 1
@    s12 fill pattern 1
@    s12 avalue off
@    s12 avalue type 2
@    s12 avalue char size 1.000000
@    s12 avalue font 0
@    s12 avalue color 1
@    s12 avalue rot 0
@    s12 avalue format general
@    s12 avalue prec 3
@    s12 avalue prepend ""
@    s12 avalue append ""
@    s12 avalue offset 0.000000 , 0.000000
@    s12 errorbar on
@    s12 errorbar place both
@    s12 errorbar color 14
@    s12 errorbar pattern 1
@    s12 errorbar size 1.000000
@    s12 errorbar linewidth 1.0
@    s12 errorbar linestyle 1
@    s12 errorbar riser linewidth 1.0
@    s12 errorbar riser linestyle 1
@    s12 errorbar riser clip off
@    s12 errorbar riser clip length 0.100000
@    s12 comment "25GPa/gofr.out"
@    s12 legend  ""
@    s13 hidden false
@    s13 type xy
@    s13 symbol 0
@    s13 symbol size 1.000000
@    s13 symbol color 14
@    s13 symbol pattern 1
@    s13 symbol fill color 14
@    s13 symbol fill pattern 0
@    s13 symbol linewidth 1.0
@    s13 symbol linestyle 1
@    s13 symbol char 65
@    s13 symbol char font 0
@    s13 symbol skip 0
@    s13 line type 1
@    s13 line linestyle 1
@    s13 line linewidth 2.0
@    s13 line color 14
@    s13 line pattern 1
@    s13 baseline type 0
@    s13 baseline off
@    s13 dropline off
@    s13 fill type 0
@    s13 fill rule 0
@    s13 fill color 1
@    s13 fill pattern 1
@    s13 avalue off
@    s13 avalue type 2
@    s13 avalue char size 1.000000
@    s13 avalue font 0
@    s13 avalue color 1
@    s13 avalue rot 0
@    s13 avalue format general
@    s13 avalue prec 3
@    s13 avalue prepend ""
@    s13 avalue append ""
@    s13 avalue offset 0.000000 , 0.000000
@    s13 errorbar on
@    s13 errorbar place both
@    s13 errorbar color 14
@    s13 errorbar pattern 1
@    s13 errorbar size 1.000000
@    s13 errorbar linewidth 1.0
@    s13 errorbar linestyle 1
@    s13 errorbar riser linewidth 1.0
@    s13 errorbar riser linestyle 1
@    s13 errorbar riser clip off
@    s13 errorbar riser clip length 0.100000
@    s13 comment "25GPa/gofr.out"
@    s13 legend  "25 GPa"
@    s15 hidden false
@    s15 type xy
@    s15 symbol 0
@    s15 symbol size 1.000000
@    s15 symbol color 13
@    s15 symbol pattern 1
@    s15 symbol fill color 13
@    s15 symbol fill pattern 0
@    s15 symbol linewidth 1.0
@    s15 symbol linestyle 1
@    s15 symbol char 65
@    s15 symbol char font 0
@    s15 symbol skip 0
@    s15 line type 1
@    s15 line linestyle 1
@    s15 line linewidth 1.0
@    s15 line color 13
@    s15 line pattern 1
@    s15 baseline type 0
@    s15 baseline off
@    s15 dropline off
@    s15 fill type 0
@    s15 fill rule 0
@    s15 fill color 1
@    s15 fill pattern 1
@    s15 avalue off
@    s15 avalue type 2
@    s15 avalue char size 1.000000
@    s15 avalue font 0
@    s15 avalue color 1
@    s15 avalue rot 0
@    s15 avalue format general
@    s15 avalue prec 3
@    s15 avalue prepend ""
@    s15 avalue append ""
@    s15 avalue offset 0.000000 , 0.000000
@    s15 errorbar on
@    s15 errorbar place both
@    s15 errorbar color 13
@    s15 errorbar pattern 1
@    s15 errorbar size 1.000000
@    s15 errorbar linewidth 1.0
@    s15 errorbar linestyle 1
@    s15 errorbar riser linewidth 1.0
@    s15 errorbar riser linestyle 1
@    s15 errorbar riser clip off
@    s15 errorbar riser clip length 0.100000
@    s15 comment "30GPa/gofr.out"
@    s15 legend  ""
@    s16 hidden false
@    s16 type xy
@    s16 symbol 0
@    s16 symbol size 1.000000
@    s16 symbol color 13
@    s16 symbol pattern 1
@    s16 symbol fill color 13
@    s16 symbol fill pattern 0
@    s16 symbol linewidth 1.0
@    s16 symbol linestyle 1
@    s16 symbol char 65
@    s16 symbol char font 0
@    s16 symbol skip 0
@    s16 line type 1
@    s16 line linestyle 1
@    s16 line linewidth 2.0
@    s16 line color 13
@    s16 line pattern 1
@    s16 baseline type 0
@    s16 baseline off
@    s16 dropline off
@    s16 fill type 0
@    s16 fill rule 0
@    s16 fill color 1
@    s16 fill pattern 1
@    s16 avalue off
@    s16 avalue type 2
@    s16 avalue char size 1.000000
@    s16 avalue font 0
@    s16 avalue color 1
@    s16 avalue rot 0
@    s16 avalue format general
@    s16 avalue prec 3
@    s16 avalue prepend ""
@    s16 avalue append ""
@    s16 avalue offset 0.000000 , 0.000000
@    s16 errorbar on
@    s16 errorbar place both
@    s16 errorbar color 13
@    s16 errorbar pattern 1
@    s16 errorbar size 1.000000
@    s16 errorbar linewidth 1.0
@    s16 errorbar linestyle 1
@    s16 errorbar riser linewidth 1.0
@    s16 errorbar riser linestyle 1
@    s16 errorbar riser clip off
@    s16 errorbar riser clip length 0.100000
@    s16 comment "30GPa/gofr.out"
@    s16 legend  "30 GPa"
@target G0.S0
@type xy
0.045 0
0.075 0
0.105 0
0.135 0
0.165 0
0.195 0
0.225 0
0.255 0
0.285 0
0.315 0
0.345 0
0.375 0
0.405 0
0.435 0
0.465 0
0.495 0
0.525 0
0.555 0
0.585 0
0.615 0
0.645 0
0.675 0
0.705 0
0.735 0
0.765 0
0.795 0
0.825 0
0.855 0
0.885 0
0.915 0
0.945 0
0.975 0
1.005 1e-05
1.035 0.00022
1.065 0.00176
1.095 0.00889
1.125 0.03431
1.155 0.10734
1.185 0.26472
1.215 0.5346
1.245 0.91452
1.275 1.37554
1.305 1.84665
1.335 2.26371
1.365 2.53448
1.395 2.6478
1.425 2.62527
1.455 2.49284
1.485 2.25872
1.515 1.99539
1.545 1.71312
1.575 1.45198
1.605 1.21258
1.635 1.00505
1.665 0.83115
1.695 0.68933
1.725 0.57602
1.755 0.48785
1.785 0.41945
1.815 0.37068
1.845 0.3353
1.875 0.31269
1.905 0.29738
1.935 0.29604
1.965 0.30236
1.995 0.31994
2.025 0.34472
2.055 0.3765
2.085 0.41698
2.115 0.46751
2.145 0.52713
2.175 0.59423
2.205 0.667
2.235 0.74711
2.265 0.82631
2.295 0.91164
2.325 0.99261
2.355 1.07007
2.385 1.14295
2.415 1.20218
2.445 1.25159
2.475 1.28784
2.505 1.30878
2.535 1.3212
2.565 1.31741
2.595 1.30339
2.625 1.27739
2.655 1.24584
2.685 1.20751
2.715 1.16758
2.745 1.12542
2.775 1.08597
2.805 1.04728
2.835 1.01508
2.865 0.98821
2.895 0.9611
2.925 0.94179
2.955 0.92589
2.985 0.91611
3.015 0.9045
3.045 0.90155
3.075 0.89795
3.105 0.89766
3.135 0.9016
3.165 0.90513
3.195 0.9089
3.225 0.91793
3.255 0.92422
3.285 0.93373
3.315 0.94415
3.345 0.95679
3.375 0.96892
3.405 0.98279
3.435 0.99728
3.465 1.01027
3.495 1.02358
3.525 1.03777
3.555 1.04995
3.585 1.06304
3.615 1.07273
3.645 1.07891
3.675 1.08396
3.705 1.08594
3.735 1.0893
3.765 1.083
3.795 1.07812
3.825 1.07357
3.855 1.06403
3.885 1.05358
3.915 1.04303
3.945 1.03105
3.975 1.0205
4.005 1.01141
4.035 1.00135
4.065 0.9942
4.095 0.98569
4.125 0.98018
4.155 0.97607
4.185 0.97262
4.215 0.97003
4.245 0.96933
4.275 0.97028
4.305 0.972
4.335 0.97051
4.365 0.97455
4.395 0.97589
4.425 0.9795
4.455 0.98305
4.485 0.9873
4.515 0.99048
4.545 0.99305
4.575 0.99721
4.605 1.0031
4.635 1.00433
4.665 1.00877
4.695 1.0116
4.725 1.01407
4.755 1.01537
4.785 1.01806
4.815 1.0181
4.845 1.01928
4.875 1.01782
4.905 1.01917
4.935 1.01671
4.965 1.01536
4.995 1.01362
5.025 1.01086
5.055 1.00939
5.085 1.00494
5.115 1.00302
5.145 1.00088
5.175 0.99834
5.205 0.99537
5.235 0.99336
5.265 0.9907
5.295 0.9891
5.325 0.98824
5.355 0.98567
5.385 0.98677
5.415 0.98568
5.445 0.9855
5.475 0.98546
5.505 0.98752
5.535 0.98775
5.565 0.98914
5.595 0.98964
5.625 0.99182
5.655 0.99181
5.685 0.99392
5.715 0.99487
5.745 0.99705
5.775 0.99883
5.805 1.00027
5.835 1.00084
5.865 1.00178
5.895 1.00253
5.925 1.00343
5.955 1.00413
5.985 1.00383
&
@target G0.S1
@type xy
0.045 0
0.075 0
0.105 0
0.135 0
0.165 0
0.195 0
0.225 0
0.255 0
0.285 0
0.315 0
0.345 0
0.375 0
0.405 0
0.435 0
0.465 0
0.495 0
0.525 0
0.555 0
0.585 0
0.615 0
0.645 0
0.675 0
0.705 0
0.735 0
0.765 0
0.795 0
0.825 0
0.855 0
0.885 0
0.915 0
0.945 0
0.975 0
1.005 0
1.035 1e-05
1.065 0.0001
1.095 0.00056
1.125 0.00245
1.155 0.00867
1.185 0.02482
1.215 0.0591
1.245 0.12069
1.275 0.21784
1.305 0.35447
1.335 0.52975
1.365 0.73491
1.395 0.95877
1.425 1.19037
1.455 1.41965
1.485 1.63604
1.515 1.83502
1.545 2.01267
1.575 2.16915
1.605 2.30486
1.635 2.42158
1.665 2.52168
1.695 2.60773
1.725 2.68219
1.755 2.74747
1.785 2.80553
1.815 2.85858
1.845 2.90817
1.875 2.95593
1.905 3.00281
1.935 3.05097
1.965 3.10169
1.995 3.15701
2.025 3.21842
2.055 3.2875
2.085 3.36625
2.115 3.4571
2.145 3.56247
2.175 3.68459
2.205 3.82548
2.235 3.98761
2.265 4.17178
2.295 4.38038
2.325 4.61349
2.355 4.87131
2.385 5.15376
2.415 5.45836
2.445 5.78341
2.475 6.12613
2.505 6.48292
2.535 6.85177
2.565 7.22832
2.595 7.60963
2.625 7.99202
2.655 8.37355
2.685 8.75173
2.715 9.12563
2.745 9.49404
2.775 9.85734
2.805 10.21532
2.835 10.56975
2.865 10.92214
2.895 11.27208
2.925 11.62214
2.955 11.97337
2.985 12.32799
3.015 12.68519
3.045 13.04835
3.075 13.41721
3.105 13.79319
3.135 14.17815
3.165 14.57205
3.195 14.97513
3.225 15.38989
3.255 15.81529
3.285 16.25304
3.315 16.70378
3.345 17.16888
3.375 17.64835
3.405 18.14337
3.435 18.65458
3.465 19.18152
3.495 19.72471
3.525 20.28491
3.555 20.86137
3.585 21.45492
3.615 22.06394
3.645 22.68668
3.675 23.32268
3.705 23.97028
3.735 24.63045
3.765 25.29738
3.795 25.97194
3.825 26.6543
3.855 27.34126
3.885 28.03209
3.915 28.72661
3.945 29.42372
3.975 30.12422
4.005 30.82901
4.035 31.53728
4.065 32.25098
4.095 32.96906
4.125 33.69363
4.155 34.4257
4.185 35.16574
4.215 35.91444
4.245 36.67328
4.275 37.44365
4.305 38.22625
4.335 39.01857
4.365 39.82524
4.395 40.64416
4.425 41.47737
4.455 42.32498
4.485 43.18776
4.515 44.06494
4.545 44.95611
4.575 45.86288
4.605 46.787
4.635 47.72435
4.665 48.67807
4.695 49.6468
4.725 50.63035
4.755 51.62771
4.785 52.64036
4.815 53.66579
4.845 54.70525
4.875 55.75611
4.905 56.82136
4.935 57.89708
4.965 58.98447
4.995 60.08314
5.025 61.19203
5.055 62.31257
5.085 63.44145
5.115 64.58151
5.145 65.73251
5.175 66.89403
5.205 68.06555
5.235 69.24822
5.265 70.44128
5.295 71.64602
5.325 72.86341
5.355 74.09134
5.385 75.33446
5.415 76.59007
5.445 77.85941
5.475 79.14272
5.505 80.44284
5.535 81.75748
5.565 83.08827
5.595 84.43414
5.625 85.79747
5.655 87.17537
5.685 88.5709
5.715 89.98254
5.745 91.41217
5.775 92.85934
5.805 94.32369
5.835 95.80407
5.865 97.30111
5.895 98.81465
5.925 100.34499
5.955 101.89196
5.985 103.45408
&
@target G0.S3
@type xy
0.045 0
0.075 0
0.105 0
0.135 0
0.165 0
0.195 0
0.225 0
0.255 0
0.285 0
0.315 0
0.345 0
0.375 0
0.405 0
0.435 0
0.465 0
0.495 0
0.525 0
0.555 0
0.585 0
0.615 0
0.645 0
0.675 0
0.705 0
0.735 0
0.765 0
0.795 0
0.825 0
0.855 0
0.885 0
0.915 0
0.945 0
0.975 0
1.005 0
1.035 7e-05
1.065 0.00081
1.095 0.00555
1.125 0.02326
1.155 0.07437
1.185 0.19474
1.215 0.40609
1.245 0.73203
1.275 1.14503
1.305 1.57931
1.335 1.97206
1.365 2.27065
1.395 2.42638
1.425 2.44168
1.455 2.32744
1.485 2.14534
1.515 1.91537
1.545 1.66024
1.575 1.41196
1.605 1.18251
1.635 0.98315
1.665 0.81829
1.695 0.68006
1.725 0.57038
1.755 0.48243
1.785 0.41553
1.815 0.36871
1.845 0.33461
1.875 0.31173
1.905 0.30031
1.935 0.29963
1.965 0.30967
1.995 0.32436
2.025 0.35353
2.055 0.39027
2.085 0.43085
2.115 0.48723
2.145 0.54742
2.175 0.6203
2.205 0.69617
2.235 0.78061
2.265 0.86326
2.295 0.95133
2.325 1.03241
2.355 1.10896
2.385 1.17924
2.415 1.23656
2.445 1.28217
2.475 1.32008
2.505 1.33868
2.535 1.346
2.565 1.33968
2.595 1.32327
2.625 1.29804
2.655 1.26723
2.685 1.23138
2.715 1.19163
2.745 1.14979
2.775 1.11131
2.805 1.07934
2.835 1.04663
2.865 1.01562
2.895 0.99627
2.925 0.97498
2.955 0.95628
2.985 0.94601
3.015 0.93503
3.045 0.92663
3.075 0.92506
3.105 0.92261
3.135 0.92534
3.165 0.92622
3.195 0.92685
3.225 0.93381
3.255 0.94051
3.285 0.94734
3.315 0.95769
3.345 0.96616
3.375 0.97696
3.405 0.98624
3.435 1.00206
3.465 1.0125
3.495 1.0247
3.525 1.03762
3.555 1.04992
3.585 1.05865
3.615 1.06731
3.645 1.0736
3.675 1.07731
3.705 1.08029
3.735 1.0788
3.765 1.07487
3.795 1.06994
3.825 1.06117
3.855 1.05115
3.885 1.04091
3.915 1.0306
3.945 1.02086
3.975 1.00941
4.005 0.99929
4.035 0.99095
4.065 0.98329
4.095 0.97515
4.125 0.96922
4.155 0.96521
4.185 0.96144
4.215 0.96323
4.245 0.96152
4.275 0.96201
4.305 0.96261
4.335 0.96508
4.365 0.96561
4.395 0.97
4.425 0.97291
4.455 0.9778
4.485 0.98061
4.515 0.9852
4.545 0.98838
4.575 0.99242
4.605 0.999
4.635 1.00188
4.665 1.00506
4.695 1.00807
4.725 1.00997
4.755 1.01165
4.785 1.01343
4.815 1.01547
4.845 1.01549
4.875 1.01365
4.905 1.01432
4.935 1.01406
4.965 1.01272
4.995 1.00973
5.025 1.00881
5.055 1.00693
5.085 1.00431
5.115 1.00253
5.145 1.00006
5.175 0.998
5.205 0.99356
5.235 0.99287
5.265 0.99098
5.295 0.98993
5.325 0.98906
5.355 0.98738
5.385 0.98827
5.415 0.98788
5.445 0.98799
5.475 0.98843
5.505 0.98896
5.535 0.99111
5.565 0.99184
5.595 0.99288
5.625 0.99508
5.655 0.99549
5.685 0.9956
5.715 0.99851
5.745 0.99824
5.775 1.00145
5.805 1.00215
5.835 1.00343
5.865 1.00444
5.895 1.00511
5.925 1.00517
5.955 1.00447
5.985 1.00649
&
@target G0.S4
@type xy
0.045 0
0.075 0
0.105 0
0.135 0
0.165 0
0.195 0
0.225 0
0.255 0
0.285 0
0.315 0
0.345 0
0.375 0
0.405 0
0.435 0
0.465 0
0.495 0
0.525 0
0.555 0
0.585 0
0.615 0
0.645 0
0.675 0
0.705 0
0.735 0
0.765 0
0.795 0
0.825 0
0.855 0
0.885 0
0.915 0
0.945 0
0.975 0
1.005 0
1.035 0
1.065 5e-05
1.095 0.00037
1.125 0.0018
1.155 0.00662
1.185 0.01991
1.215 0.04903
1.245 0.10415
1.275 0.19458
1.305 0.32524
1.335 0.49599
1.365 0.70152
1.395 0.9309
1.425 1.17177
1.455 1.41114
1.485 1.64097
1.515 1.85454
1.545 2.04706
1.575 2.21722
1.605 2.3652
1.635 2.49288
1.665 2.60308
1.695 2.698
1.725 2.78045
1.755 2.85263
1.785 2.91695
1.815 2.97595
1.845 3.03129
1.875 3.08453
1.905 3.13747
1.935 3.19197
1.965 3.25006
1.995 3.31277
2.025 3.3832
2.055 3.46326
2.085 3.55425
2.115 3.66013
2.145 3.78248
2.175 3.92503
2.205 4.08946
2.235 4.27889
2.265 4.49403
2.295 4.73745
2.325 5.00856
2.355 5.30734
2.385 5.63319
2.415 5.98354
2.445 6.3559
2.475 6.74872
2.505 7.1568
2.535 7.57699
2.565 8.00517
2.595 8.43806
2.625 8.87256
2.655 9.30651
2.685 9.73776
2.715 10.16446
2.745 10.58534
2.775 11.00107
2.805 11.41361
2.835 11.82226
2.865 12.22723
2.895 12.63286
2.925 13.03808
2.955 13.44373
2.985 13.85321
3.015 14.26611
3.045 14.68348
3.075 15.1084
3.105 15.54051
3.135 15.9823
3.165 16.43303
3.195 16.89265
3.225 17.36446
3.255 17.84853
3.285 18.34515
3.315 18.85641
3.345 19.38157
3.375 19.92216
3.405 20.47764
3.435 21.05201
3.465 21.64255
3.495 22.2506
3.525 22.87693
3.555 23.52152
3.585 24.18248
3.615 24.86005
3.645 25.55297
3.675 26.25978
3.705 26.98016
3.735 27.71125
3.765 28.45143
3.795 29.19999
3.825 29.95421
3.855 30.71306
3.885 31.47627
3.915 32.24363
3.945 33.01543
3.975 33.79023
4.005 34.56888
4.035 35.35264
4.065 36.14195
4.095 36.93633
4.125 37.73748
4.155 38.54697
4.185 39.36498
4.215 40.19631
4.245 41.03801
4.275 41.89209
4.305 42.75874
4.335 43.63976
4.365 44.53351
4.395 45.44371
4.425 46.36914
4.455 47.31188
4.485 48.27011
4.515 49.24574
4.545 50.23757
4.575 51.24664
4.605 52.27577
4.635 53.32136
4.665 54.38389
4.695 55.46335
4.725 56.55871
4.755 57.66988
4.785 58.79709
4.815 59.94077
4.845 61.09877
4.875 62.26904
4.905 63.45453
4.935 64.65426
4.965 65.86702
4.995 67.09085
5.025 68.3283
5.055 69.57823
5.085 70.83976
5.115 72.11395
5.145 73.39994
5.175 74.69831
5.205 76.00593
5.235 77.32775
5.265 78.66221
5.295 80.0105
5.325 81.37291
5.355 82.74837
5.385 84.14054
5.415 85.54771
5.445 86.97067
5.475 88.41
5.505 89.86593
5.535 91.34096
5.565 92.83312
5.595 94.34301
5.625 95.87251
5.655 97.41901
5.685 98.98213
5.715 100.56641
5.745 102.16692
5.775 103.7894
5.805 105.42993
5.835 107.08957
5.865 108.768
5.895 110.46479
5.925 112.17898
5.955 113.90938
5.985 115.66076
&
@target G0.S6
@type xy
0.045 0
0.075 0
0.105 0
0.135 0
0.165 0
0.195 0
0.225 0
0.255 0
0.285 0
0.315 0
0.345 0
0.375 0
0.405 0
0.435 0
0.465 0
0.495 0
0.525 0
0.555 0
0.585 0
0.615 0
0.645 0
0.675 0
0.705 0
0.735 0
0.765 0
0.795 0
0.825 0
0.855 0
0.885 0
0.915 0
0.945 0
0.975 0
1.005 1e-05
1.035 0.00011
1.065 0.0007
1.095 0.00402
1.125 0.01823
1.155 0.05936
1.185 0.15916
1.215 0.3483
1.245 0.64117
1.275 1.0202
1.305 1.44045
1.335 1.82853
1.365 2.12277
1.395 2.30659
1.425 2.34223
1.455 2.26228
1.485 2.09354
1.515 1.87668
1.545 1.63532
1.575 1.39263
1.605 1.17516
1.635 0.97547
1.665 0.8099
1.695 0.67512
1.725 0.56805
1.755 0.48107
1.785 0.41457
1.815 0.36754
1.845 0.33389
1.875 0.31346
1.905 0.30358
1.935 0.30342
1.965 0.31305
1.995 0.33211
2.025 0.36225
2.055 0.40037
2.085 0.44734
2.115 0.50529
2.145 0.57321
2.175 0.64458
2.205 0.72792
2.235 0.81298
2.265 0.90011
2.295 0.98832
2.325 1.0742
2.355 1.15054
2.385 1.21672
2.415 1.27639
2.445 1.32284
2.475 1.35337
2.505 1.37039
2.535 1.37312
2.565 1.36662
2.595 1.34759
2.625 1.32021
2.655 1.28706
2.685 1.24633
2.715 1.21014
2.745 1.16801
2.775 1.13193
2.805 1.09394
2.835 1.06396
2.865 1.03452
2.895 1.01078
2.925 0.99015
2.955 0.9726
2.985 0.95894
3.015 0.94859
3.045 0.93941
3.075 0.93416
3.105 0.93167
3.135 0.9304
3.165 0.92855
3.195 0.93242
3.225 0.9352
3.255 0.93886
3.285 0.94602
3.315 0.95319
3.345 0.96201
3.375 0.972
3.405 0.98261
3.435 0.99369
3.465 1.00551
3.495 1.01858
3.525 1.03149
3.555 1.04228
3.585 1.05075
3.615 1.05941
3.645 1.06682
3.675 1.06881
3.705 1.07036
3.735 1.06849
3.765 1.0659
3.795 1.05772
3.825 1.05011
3.855 1.0401
3.885 1.03211
3.915 1.02056
3.945 1.00714
3.975 0.99827
4.005 0.988
4.035 0.97938
4.065 0.97139
4.095 0.96513
4.125 0.96062
4.155 0.95736
4.185 0.95512
4.215 0.95378
4.245 0.95383
4.275 0.95352
4.305 0.95724
4.335 0.96022
4.365 0.96352
4.395 0.96685
4.425 0.97064
4.455 0.97381
4.485 0.97893
4.515 0.98328
4.545 0.98781
4.575 0.99388
4.605 0.99734
4.635 1.00339
4.665 1.00633
4.695 1.00921
4.725 1.01165
4.755 1.01411
4.785 1.01647
4.815 1.01608
4.845 1.01704
4.875 1.01681
4.905 1.01736
4.935 1.01586
4.965 1.01418
4.995 1.0119
5.025 1.01126
5.055 1.00857
5.085 1.00626
5.115 1.00274
5.145 1.00126
5.175 1.00047
5.205 0.99565
5.235 0.99509
5.265 0.99365
5.295 0.99293
5.325 0.9914
5.355 0.99081
5.385 0.99137
5.415 0.9906
5.445 0.99073
5.475 0.9912
5.505 0.99107
5.535 0.99357
5.565 0.99379
5.595 0.99433
5.625 0.99675
5.655 0.99803
5.685 0.99927
5.715 1.00078
5.745 1.00218
5.775 1.00181
5.805 1.0037
5.835 1.00428
5.865 1.00536
5.895 1.00555
5.925 1.00554
5.955 1.00719
5.985 1.00741
&
@target G0.S7
@type xy
0.045 0
0.075 0
0.105 0
0.135 0
0.165 0
0.195 0
0.225 0
0.255 0
0.285 0
0.315 0
0.345 0
0.375 0
0.405 0
0.435 0
0.465 0
0.495 0
0.525 0
0.555 0
0.585 0
0.615 0
0.645 0
0.675 0
0.705 0
0.735 0
0.765 0
0.795 0
0.825 0
0.855 0
0.885 0
0.915 0
0.945 0
0.975 0
1.005 0
1.035 1e-05
1.065 5e-05
1.095 0.0003
1.125 0.0015
1.155 0.00561
1.185 0.01721
1.215 0.04391
1.245 0.09552
1.275 0.18163
1.305 0.30901
1.335 0.47822
1.365 0.6836
1.395 0.91667
1.425 1.16363
1.455 1.41231
1.485 1.65203
1.515 1.87569
1.545 2.07838
1.575 2.25776
1.605 2.41494
1.635 2.55034
1.665 2.66692
1.695 2.76764
1.725 2.8554
1.755 2.93234
1.785 3.00093
1.815 3.06379
1.845 3.12281
1.875 3.18003
1.905 3.23723
1.935 3.29622
1.965 3.35898
1.995 3.42762
2.025 3.50475
2.055 3.59254
2.085 3.69351
2.115 3.81088
2.145 3.94782
2.175 4.10615
2.205 4.28991
2.235 4.50077
2.265 4.74054
2.295 5.01083
2.325 5.31233
2.355 5.64365
2.385 6.00301
2.415 6.38953
2.445 6.80014
2.475 7.23059
2.505 7.67709
2.535 8.13526
2.565 8.60211
2.595 9.0733
2.625 9.54565
2.655 10.01672
2.685 10.48326
2.715 10.94642
2.745 11.4034
2.775 11.85599
2.805 12.3029
2.835 12.7469
2.865 13.18781
2.895 13.62767
2.925 14.06753
2.955 14.50849
2.985 14.95214
3.015 15.39987
3.045 15.85213
3.075 16.31077
3.105 16.77715
3.135 17.25194
3.165 17.73491
3.195 18.22911
3.225 18.73415
3.255 19.25064
3.285 19.78071
3.315 20.32459
3.345 20.88349
3.375 21.45836
3.405 22.04989
3.435 22.65867
3.465 23.2855
3.495 23.93153
3.525 24.59702
3.555 25.28096
3.585 25.98215
3.615 26.701
3.645 27.43694
3.675 28.18644
3.705 28.94933
3.735 29.72328
3.765 30.5078
3.795 31.29875
3.825 32.09648
3.855 32.89905
3.885 33.7079
3.915 34.52009
3.945 35.33394
3.975 36.15293
4.005 36.97578
4.035 37.80371
4.065 38.63715
4.095 39.47748
4.125 40.32619
4.155 41.18436
4.185 42.05293
4.215 42.93277
4.245 43.82522
4.275 44.73003
4.305 45.65117
4.335 46.58809
4.365 47.5413
4.395 48.51099
4.425 49.49782
4.455 50.50134
4.485 51.52378
4.515 52.56454
4.545 53.62403
4.575 54.70416
4.605 55.8023
4.635 56.92155
4.665 58.05866
4.695 59.21373
4.725 60.38645
4.755 61.57699
4.785 62.7854
4.815 64.00854
4.845 65.24815
4.875 66.50286
4.905 67.77376
4.935 69.05834
4.965 70.35645
4.995 71.66734
5.025 72.99318
5.055 74.33134
5.085 75.68231
5.115 77.0445
5.145 78.42069
5.175 79.81186
5.205 81.21243
5.235 82.62839
5.265 84.05856
5.295 85.50402
5.325 86.96365
5.355 88.43891
5.385 89.93157
5.415 91.43975
5.445 92.96488
5.475 94.5076
5.505 96.06706
5.535 97.64755
5.565 99.24557
5.595 100.86173
5.625 102.49926
5.655 104.15642
5.685 105.8333
5.715 107.53048
5.745 109.24791
5.775 110.98269
5.805 112.73886
5.835 114.51425
5.865 116.30987
5.895 118.12425
5.925 119.95713
5.955 121.81165
5.985 123.68532
&
@target G0.S9
@type xy
0.045 0
0.075 0
0.105 0
0.135 0
0.165 0
0.195 0
0.225 0
0.255 0
0.285 0
0.315 0
0.345 0
0.375 0
0.405 0
0.435 0
0.465 0
0.495 0
0.525 0
0.555 0
0.585 0
0.615 0
0.645 0
0.675 0
0.705 0
0.735 0
0.765 0
0.795 0
0.825 0
0.855 0
0.885 0
0.915 0
0.945 0
0.975 0
1.005 0
1.035 7e-05
1.065 0.00061
1.095 0.00282
1.125 0.01489
1.155 0.05073
1.185 0.1376
1.215 0.30846
1.245 0.58341
1.275 0.93806
1.305 1.34383
1.335 1.72757
1.365 2.04086
1.395 2.23159
1.425 2.27873
1.455 2.22156
1.485 2.06327
1.515 1.85516
1.545 1.6309
1.575 1.38717
1.605 1.17079
1.635 0.97807
1.665 0.80686
1.695 0.6726
1.725 0.56521
1.755 0.48153
1.785 0.41187
1.815 0.36659
1.845 0.33517
1.875 0.30953
1.905 0.30622
1.935 0.30669
1.965 0.31726
1.995 0.33787
2.025 0.3701
2.055 0.41031
2.085 0.46131
2.115 0.5194
2.145 0.59164
2.175 0.67131
2.205 0.75935
2.235 0.84556
2.265 0.93341
2.295 1.02417
2.325 1.11087
2.355 1.18802
2.385 1.26041
2.415 1.31514
2.445 1.35813
2.475 1.3871
2.505 1.40062
2.535 1.4003
2.565 1.38913
2.595 1.36794
2.625 1.34261
2.655 1.30278
2.685 1.26294
2.715 1.22303
2.745 1.17814
2.775 1.13914
2.805 1.10592
2.835 1.07142
2.865 1.04177
2.895 1.01755
2.925 0.99509
2.955 0.97347
2.985 0.96225
3.015 0.95012
3.045 0.94208
3.075 0.934
3.105 0.92953
3.135 0.92602
3.165 0.92703
3.195 0.92765
3.225 0.93069
3.255 0.93429
3.285 0.94035
3.315 0.94677
3.345 0.95458
3.375 0.96511
3.405 0.9751
3.435 0.98806
3.465 1.00069
3.495 1.00965
3.525 1.02309
3.555 1.03473
3.585 1.04355
3.615 1.04908
3.645 1.05665
3.675 1.06178
3.705 1.06178
3.735 1.0601
3.765 1.05497
3.795 1.04659
3.825 1.04047
3.855 1.03035
3.885 1.02001
3.915 1.0098
3.945 0.9995
3.975 0.9894
4.005 0.97735
4.035 0.97126
4.065 0.96283
4.095 0.95719
4.125 0.9532
4.155 0.94944
4.185 0.94724
4.215 0.94868
4.245 0.94938
4.275 0.95391
4.305 0.95484
4.335 0.95729
4.365 0.96224
4.395 0.96602
4.425 0.97016
4.455 0.97617
4.485 0.98107
4.515 0.98651
4.545 0.99044
4.575 0.99792
4.605 1.00185
4.635 1.00637
4.665 1.01089
4.695 1.01257
4.725 1.01457
4.755 1.01948
4.785 1.01933
4.815 1.02166
4.845 1.02117
4.875 1.02255
4.905 1.01996
4.935 1.01903
4.965 1.01788
4.995 1.01774
5.025 1.01371
5.055 1.00943
5.085 1.01017
5.115 1.00741
5.145 1.00437
5.175 1.00145
5.205 0.99959
5.235 0.99844
5.265 0.99559
5.295 0.99394
5.325 0.99343
5.355 0.99343
5.385 0.9916
5.415 0.99134
5.445 0.9918
5.475 0.9922
5.505 0.99313
5.535 0.99449
5.565 0.996
5.595 0.99689
5.625 0.99677
5.655 1.00023
5.685 1.0003
5.715 1.00231
5.745 1.00265
5.775 1.0031
5.805 1.00326
5.835 1.00539
5.865 1.00605
5.895 1.00626
5.925 1.00362
5.955 1.00717
5.985 1.00697
&
@target G0.S10
@type xy
0.045 0
0.075 0
0.105 0
0.135 0
0.165 0
0.195 0
0.225 0
0.255 0
0.285 0
0.315 0
0.345 0
0.375 0
0.405 0
0.435 0
0.465 0
0.495 0
0.525 0
0.555 0
0.585 0
0.615 0
0.645 0
0.675 0
0.705 0
0.735 0
0.765 0
0.795 0
0.825 0
0.855 0
0.885 0
0.915 0
0.945 0
0.975 0
1.005 0
1.035 0
1.065 4e-05
1.095 0.00023
1.125 0.00125
1.155 0.00494
1.185 0.01547
1.215 0.04028
1.245 0.08956
1.275 0.17266
1.305 0.29737
1.335 0.46515
1.365 0.67236
1.395 0.90901
1.425 1.16115
1.455 1.41744
1.485 1.66537
1.515 1.8974
1.545 2.10954
1.575 2.29705
1.605 2.46139
1.635 2.60387
1.665 2.72575
1.695 2.83105
1.725 2.9227
1.755 3.00352
1.785 3.07503
1.815 3.14083
1.845 3.203
1.875 3.2623
1.905 3.32286
1.935 3.38543
1.965 3.45218
1.995 3.52546
2.025 3.60816
2.055 3.70258
2.085 3.81185
2.115 3.93846
2.145 4.08679
2.175 4.25984
2.205 4.46102
2.235 4.69117
2.265 4.95211
2.295 5.24605
2.325 5.57327
2.355 5.9323
2.385 6.32297
2.415 6.74092
2.445 7.18333
2.475 7.64634
2.505 8.12525
2.535 8.6156
2.565 9.11361
2.595 9.61556
2.625 10.11968
2.655 10.62009
2.685 11.11622
2.715 11.60747
2.745 12.0912
2.775 12.5692
2.805 13.04334
2.835 13.51258
2.865 13.97853
2.895 14.44323
2.925 14.90715
2.955 15.37034
2.985 15.83754
3.015 16.30816
3.045 16.78413
3.075 17.26537
3.105 17.75369
3.135 18.24962
3.165 18.75563
3.195 19.27163
3.225 19.79909
3.255 20.33848
3.285 20.89143
3.315 21.45836
3.345 22.04037
3.375 22.63939
3.405 23.25543
3.435 23.8907
3.465 24.54538
3.495 25.2174
3.525 25.91012
3.555 26.62269
3.585 27.35352
3.615 28.10056
3.645 28.86554
3.675 29.64693
3.705 30.44114
3.735 31.24698
3.765 32.06186
3.795 32.88319
3.825 33.71269
3.855 34.54705
3.885 35.38594
3.915 36.22932
3.945 37.07694
3.975 37.92879
4.005 38.78302
4.035 39.64469
4.065 40.51164
4.095 41.38627
4.125 42.27007
4.155 43.16323
4.185 44.06724
4.215 44.98564
4.245 45.91786
4.275 46.86781
4.305 47.83207
4.335 48.81234
4.365 49.81135
4.395 50.82812
4.425 51.86324
4.455 52.91894
4.485 53.99428
4.515 55.0901
4.545 56.20495
4.575 57.3431
4.605 58.50076
4.635 59.67885
4.665 60.87759
4.695 62.09382
4.725 63.32808
4.755 64.58411
4.785 65.85586
4.815 67.14653
4.845 68.45272
4.875 69.77692
4.905 71.11408
4.935 72.4664
4.965 73.83368
4.995 75.21734
5.025 76.61211
5.055 78.01764
5.085 79.44094
5.115 80.87716
5.145 82.32588
5.175 83.78728
5.205 85.26293
5.235 86.75392
5.265 88.25774
5.295 89.77623
5.325 91.31119
5.355 92.8635
5.385 94.43034
5.415 96.01429
5.445 97.61658
5.475 99.23723
5.505 100.87722
5.535 102.5374
5.565 104.21818
5.595 105.91865
5.625 107.6372
5.655 109.38014
5.685 111.14176
5.715 112.92559
5.745 114.72881
5.775 116.55174
5.805 118.39394
5.835 120.25918
5.865 122.1449
5.895 124.05034
5.925 125.97019
5.955 127.91639
5.985 129.88185
&
@target G0.S12
@type xy
0.045 0
0.075 0
0.105 0
0.135 0
0.165 0
0.195 0
0.225 0
0.255 0
0.285 0
0.315 0
0.345 0
0.375 0
0.405 0
0.435 0
0.465 0
0.495 0
0.525 0
0.555 0
0.585 0
0.615 0
0.645 0
0.675 0
0.705 0
0.735 0
0.765 0
0.795 0
0.825 0
0.855 0
0.885 0
0.915 0
0.945 0
0.975 0
1.005 0
1.035 2e-05
1.065 0.00035
1.095 0.00265
1.125 0.01316
1.155 0.04381
1.185 0.12401
1.215 0.28257
1.245 0.53446
1.275 0.88287
1.305 1.27168
1.335 1.66619
1.365 1.97706
1.395 2.17751
1.425 2.24138
1.455 2.19525
1.485 2.05169
1.515 1.84961
1.545 1.6209
1.575 1.38373
1.605 1.16853
1.635 0.97361
1.665 0.80766
1.695 0.67153
1.725 0.55981
1.755 0.4786
1.785 0.41185
1.815 0.36572
1.845 0.3323
1.875 0.3119
1.905 0.30318
1.935 0.30542
1.965 0.31953
1.995 0.34197
2.025 0.37502
2.055 0.41909
2.085 0.47262
2.115 0.53737
2.145 0.61027
2.175 0.69669
2.205 0.78313
2.235 0.87617
2.265 0.96905
2.295 1.06427
2.325 1.15093
2.355 1.22853
2.385 1.29447
2.415 1.35013
2.445 1.39312
2.475 1.4189
2.505 1.42948
2.535 1.428
2.565 1.41353
2.595 1.3877
2.625 1.35655
2.655 1.31694
2.685 1.27153
2.715 1.22834
2.745 1.18444
2.775 1.14437
2.805 1.10806
2.835 1.07179
2.865 1.04311
2.895 1.01818
2.925 0.99376
2.955 0.97508
2.985 0.95909
3.015 0.9468
3.045 0.93652
3.075 0.92762
3.105 0.92438
3.135 0.92149
3.165 0.91914
3.195 0.91985
3.225 0.92067
3.255 0.92542
3.285 0.92923
3.315 0.93734
3.345 0.94623
3.375 0.95474
3.405 0.96488
3.435 0.97804
3.465 0.99
3.495 1.00237
3.525 1.01579
3.555 1.02637
3.585 1.03683
3.615 1.04317
3.645 1.05074
3.675 1.05444
3.705 1.05435
3.735 1.05328
3.765 1.04878
3.795 1.04158
3.825 1.03324
3.855 1.02369
3.885 1.01167
3.915 1.00196
3.945 0.99161
3.975 0.98273
4.005 0.97159
4.035 0.96406
4.065 0.95731
4.095 0.9524
4.125 0.9479
4.155 0.94601
4.185 0.94569
4.215 0.94599
4.245 0.94767
4.275 0.94949
4.305 0.95366
4.335 0.95784
4.365 0.96205
4.395 0.96748
4.425 0.97295
4.455 0.97887
4.485 0.9849
4.515 0.99153
4.545 0.99597
4.575 1.00121
4.605 1.00618
4.635 1.01089
4.665 1.01493
4.695 1.01928
4.725 1.02238
4.755 1.02418
4.785 1.02637
4.815 1.02418
4.845 1.02732
4.875 1.02713
4.905 1.02574
4.935 1.0257
4.965 1.02137
4.995 1.021
5.025 1.01675
5.055 1.01435
5.085 1.01211
5.115 1.00846
5.145 1.00619
5.175 1.00313
5.205 1.00074
5.235 0.99895
5.265 0.99568
5.295 0.99525
5.325 0.99345
5.355 0.99327
5.385 0.99242
5.415 0.99301
5.445 0.99237
5.475 0.99293
5.505 0.99356
5.535 0.99379
5.565 0.99484
5.595 0.99685
5.625 0.9974
5.655 0.99802
5.685 1.00019
5.715 1.00111
5.745 1.00317
5.775 1.00247
5.805 1.00321
5.835 1.00285
5.865 1.00421
5.895 1.00512
5.925 1.00571
5.955 1.00536
5.985 1.00514
&
@target G0.S13
@type xy
0.045 0
0.075 0
0.105 0
0.135 0
0.165 0
0.195 0
0.225 0
0.255 0
0.285 0
0.315 0
0.345 0
0.375 0
0.405 0
0.435 0
0.465 0
0.495 0
0.525 0
0.555 0
0.585 0
0.615 0
0.645 0
0.675 0
0.705 0
0.735 0
0.765 0
0.795 0
0.825 0
0.855 0
0.885 0
0.915 0
0.945 0
0.975 0
1.005 0
1.035 0
1.065 2e-05
1.095 0.0002
1.125 0.00115
1.155 0.00446
1.185 0.01431
1.215 0.03793
1.245 0.08483
1.275 0.16608
1.305 0.28869
1.335 0.45681
1.365 0.66536
1.395 0.90526
1.425 1.16293
1.455 1.42603
1.485 1.68217
1.515 1.92251
1.545 2.14155
1.575 2.33588
1.605 2.50629
1.635 2.65364
1.665 2.7804
1.695 2.88962
1.725 2.98392
1.755 3.06738
1.785 3.14167
1.815 3.20987
1.845 3.27391
1.875 3.33599
1.905 3.39827
1.935 3.46301
1.965 3.53286
1.995 3.60991
2.025 3.69697
2.055 3.79717
2.085 3.91348
2.115 4.04956
2.145 4.20852
2.175 4.3951
2.205 4.61066
2.235 4.85843
2.265 5.13988
2.295 5.45722
2.325 5.80943
2.355 6.19515
2.385 6.612
2.415 7.05778
2.445 7.52925
2.475 8.0213
2.505 8.52911
2.535 9.04862
2.565 9.57511
2.595 10.10413
2.625 10.63331
2.655 11.15885
2.685 11.6778
2.715 12.19038
2.745 12.69563
2.775 13.19451
2.805 13.68807
2.835 14.17574
2.865 14.66046
2.895 15.14355
2.925 15.62487
2.955 16.10689
2.985 16.59068
3.015 17.07792
3.045 17.5695
3.075 18.06606
3.105 18.57058
3.135 19.08329
3.165 19.60452
3.195 20.1361
3.225 20.67818
3.255 21.23325
3.285 21.80093
3.315 22.38407
3.345 22.98344
3.375 23.59909
3.405 24.2324
3.435 24.8857
3.465 25.5586
3.495 26.25175
3.525 26.9663
3.555 27.70063
3.585 28.45501
3.615 29.22676
3.645 30.01706
3.675 30.82326
3.705 31.64261
3.735 32.47443
3.765 33.31606
3.795 34.16528
3.825 35.02108
3.855 35.88232
3.885 36.74674
3.915 37.61613
3.945 38.48979
3.975 39.36884
4.005 40.2511
4.035 41.13968
4.065 42.0352
4.095 42.93934
4.125 43.85243
4.155 44.777
4.185 45.71466
4.215 46.66611
4.245 47.63287
4.275 48.61522
4.305 49.61578
4.335 50.63479
4.365 51.67248
4.395 52.73043
4.425 53.80894
4.455 54.90876
4.485 56.03032
4.515 57.17459
4.545 58.33929
4.575 59.52564
4.605 60.73356
4.635 61.963
4.665 63.21339
4.695 64.48533
4.725 65.7775
4.755 67.08843
4.785 68.4188
4.815 69.76303
4.845 71.12824
4.875 72.51014
4.905 73.90721
4.935 75.32137
4.965 76.74673
4.995 78.18885
5.025 79.64228
5.055 81.10963
5.085 82.59117
5.115 84.08483
5.145 85.59268
5.175 87.11352
5.205 88.64838
5.235 90.1982
5.265 91.7607
5.295 93.34038
5.325 94.93512
5.355 96.54758
5.385 98.17677
5.415 99.82515
5.445 101.49076
5.475 103.17572
5.505 104.88028
5.535 106.60387
5.565 108.34803
5.595 110.11462
5.625 111.90119
5.655 113.70798
5.685 115.53796
5.715 117.38901
5.745 119.26339
5.775 121.15607
5.805 123.06989
5.835 125.00284
5.865 126.95837
5.895 128.93574
5.925 130.93447
5.955 132.9528
5.985 134.99106
&
@target G0.S15
@type xy
0.045 0
0.075 0
0.105 0
0.135 0
0.165 0
0.195 0
0.225 0
0.255 0
0.285 0
0.315 0
0.345 0
0.375 0
0.405 0
0.435 0
0.465 0
0.495 0
0.525 0
0.555 0
0.585 0
0.615 0
0.645 0
0.675 0
0.705 0
0.735 0
0.765 0
0.795 0
0.825 0
0.855 0
0.885 0
0.915 0
0.945 0
0.975 0
1.005 0
1.035 6e-05
1.065 0.00024
1.095 0.00227
1.125 0.01129
1.155 0.04007
1.185 0.11271
1.215 0.25982
1.245 0.50302
1.275 0.83252
1.305 1.22314
1.335 1.60633
1.365 1.92982
1.395 2.13666
1.425 2.21885
1.455 2.18175
1.485 2.05073
1.515 1.8529
1.545 1.61973
1.575 1.38612
1.605 1.16458
1.635 0.97495
1.665 0.79967
1.695 0.66796
1.725 0.5589
1.755 0.47097
1.785 0.40865
1.815 0.35973
1.845 0.32909
1.875 0.31033
1.905 0.3021
1.935 0.30607
1.965 0.32215
1.995 0.34562
2.025 0.381
2.055 0.42664
2.085 0.48395
2.115 0.55048
2.145 0.631
2.175 0.7175
2.205 0.80786
2.235 0.90437
2.265 1.00466
2.295 1.09769
2.325 1.18619
2.355 1.26686
2.385 1.33057
2.415 1.38521
2.445 1.42618
2.475 1.44813
2.505 1.4555
2.535 1.4447
2.565 1.4332
2.595 1.40303
2.625 1.36525
2.655 1.3239
2.685 1.2796
2.715 1.23547
2.745 1.18799
2.775 1.14802
2.805 1.10644
2.835 1.07081
2.865 1.03928
2.895 1.0127
2.925 0.98848
2.955 0.96979
2.985 0.95447
3.015 0.94043
3.045 0.93024
3.075 0.9209
3.105 0.91727
3.135 0.91195
3.165 0.91026
3.195 0.91006
3.225 0.91213
3.255 0.91548
3.285 0.92135
3.315 0.92791
3.345 0.93432
3.375 0.94653
3.405 0.95915
3.435 0.96846
3.465 0.98249
3.495 0.99479
3.525 1.00813
3.555 1.0215
3.585 1.03261
3.615 1.03896
3.645 1.04539
3.675 1.04713
3.705 1.05065
3.735 1.04616
3.765 1.04368
3.795 1.03491
3.825 1.02691
3.855 1.01791
3.885 1.00737
3.915 0.99628
3.945 0.98537
3.975 0.97497
4.005 0.96588
4.035 0.95953
4.065 0.95082
4.095 0.94834
4.125 0.94391
4.155 0.94333
4.185 0.94269
4.215 0.94345
4.245 0.94712
4.275 0.95076
4.305 0.95523
4.335 0.96036
4.365 0.96438
4.395 0.97037
4.425 0.97756
4.455 0.9832
4.485 0.98969
4.515 0.99675
4.545 1.00235
4.575 1.00677
4.605 1.01292
4.635 1.01748
4.665 1.02043
4.695 1.0253
4.725 1.02827
4.755 1.03085
4.785 1.03086
4.815 1.03228
4.845 1.03207
4.875 1.03106
4.905 1.03029
4.935 1.02768
4.965 1.02598
4.995 1.02241
5.025 1.01959
5.055 1.01682
5.085 1.01415
5.115 1.01029
5.145 1.00782
5.175 1.00406
5.205 1.00181
5.235 0.99856
5.265 0.99737
5.295 0.99571
5.325 0.99433
5.355 0.99228
5.385 0.99202
5.415 0.99137
5.445 0.99137
5.475 0.99185
5.505 0.99221
5.535 0.99346
5.565 0.99389
5.595 0.99498
5.625 0.99606
5.655 0.99711
5.685 0.99879
5.715 0.99843
5.745 1.0005
5.775 1.00161
5.805 1.00262
5.835 1.00262
5.865 1.00305
5.895 1.0039
5.925 1.00274
5.955 1.00491
5.985 1.00377
&
@target G0.S16
@type xy
0.045 0
0.075 0
0.105 0
0.135 0
0.165 0
0.195 0
0.225 0
0.255 0
0.285 0
0.315 0
0.345 0
0.375 0
0.405 0
0.435 0
0.465 0
0.495 0
0.525 0
0.555 0
0.585 0
0.615 0
0.645 0
0.675 0
0.705 0
0.735 0
0.765 0
0.795 0
0.825 0
0.855 0
0.885 0
0.915 0
0.945 0
0.975 0
1.005 0
1.035 0
1.065 2e-05
1.095 0.00018
1.125 0.00101
1.155 0.00414
1.185 0.0134
1.215 0.03583
1.245 0.08142
1.275 0.16057
1.305 0.28239
1.335 0.44981
1.365 0.66009
1.395 0.90325
1.425 1.16675
1.455 1.43686
1.485 1.70133
1.515 1.95004
1.545 2.17614
1.575 2.37722
1.605 2.55266
1.635 2.70508
1.665 2.83472
1.695 2.94695
1.725 3.04421
1.755 3.12904
1.785 3.20518
1.815 3.27448
1.845 3.33999
1.875 3.4038
1.905 3.46791
1.935 3.53493
1.965 3.60767
1.995 3.68811
2.025 3.77948
2.055 3.88484
2.085 4.00787
2.115 4.15187
2.145 4.32166
2.175 4.52015
2.205 4.74985
2.235 5.01403
2.265 5.31545
2.295 5.65355
2.325 6.02852
2.355 6.4394
2.385 6.88201
2.415 7.35446
2.445 7.85304
2.475 8.37179
2.505 8.9059
2.535 9.44882
2.565 10.00025
2.595 10.55276
2.625 11.1029
2.655 11.64865
2.685 12.18811
2.715 12.72068
2.745 13.24416
2.775 13.76114
2.805 14.27024
2.835 14.77353
2.865 15.27239
2.895 15.76874
2.925 16.2633
2.955 16.75852
2.985 17.25585
3.015 17.75578
3.045 18.26017
3.075 18.76939
3.105 19.28655
3.135 19.81069
3.165 20.34392
3.195 20.88718
3.225 21.44196
3.255 22.00917
3.285 22.5906
3.315 23.18691
3.345 23.79826
3.375 24.42876
3.405 25.07907
3.435 25.74732
3.465 26.43714
3.495 27.14774
3.525 27.88029
3.555 28.63524
3.585 29.41133
3.615 30.20532
3.645 31.01754
3.675 31.84456
3.705 32.68797
3.735 33.54143
3.765 34.40659
3.795 35.27821
3.825 36.15682
3.855 37.04144
3.885 37.93058
3.915 38.82357
3.945 39.72037
3.975 40.62124
4.005 41.52724
4.035 42.44082
4.065 43.35962
4.095 44.28959
4.125 45.22884
4.155 46.18121
4.185 47.14673
4.215 48.12692
4.245 49.12499
4.275 50.14111
4.305 51.17638
4.335 52.23176
4.365 53.30628
4.395 54.4024
4.425 55.52176
4.455 56.66289
4.485 57.82708
4.515 59.01531
4.545 60.22615
4.575 61.45844
4.605 62.71457
4.635 63.99284
4.665 65.29147
4.695 66.61314
4.725 67.95563
4.755 69.31863
4.785 70.69889
4.815 72.09844
4.845 73.51521
4.875 74.94816
4.905 76.39772
4.935 77.86136
4.965 79.34038
4.995 80.83213
5.025 82.33769
5.055 83.85714
5.085 85.39064
5.115 86.93638
5.145 88.49648
5.175 90.06894
5.205 91.65612
5.235 93.25643
5.265 94.87321
5.295 96.50575
5.325 98.15456
5.355 99.81856
5.385 101.50082
5.415 103.20075
5.445 104.91958
5.475 106.65824
5.505 108.41664
5.535 110.19649
5.565 111.99646
5.595 113.81789
5.625 115.66092
5.655 117.52561
5.685 119.41332
5.715 121.32032
5.745 123.25139
5.775 125.20484
5.805 127.18063
5.835 129.17688
5.865 131.19458
5.895 133.23472
5.925 135.29327
5.955 137.37723
5.985 139.47986
&
