# Supplementary material for: Metastability and Ostwald step rule in the crystallisation of diamond and graphite from molten carbon
Source: Nat Commun. 2025 Jul 9;16:6324. doi: 10.1038/s41467-025-61674-5 (PMC12241486; doi:10.1038/s41467-025-61674-5)
Supplement: Supplementary file 3 — Source data [file 41467_2025_61674_MOESM3_ESM.zip › source-data/S4B_GofROptB88.agr]

# Grace project file
#
@version 50125
@page size 792, 612
@page scroll 5%
@page inout 5%
@link page off
@map font 8 to "Courier", "Courier"
@map font 10 to "Courier-Bold", "Courier-Bold"
@map font 11 to "Courier-BoldOblique", "Courier-BoldOblique"
@map font 9 to "Courier-Oblique", "Courier-Oblique"
@map font 4 to "Helvetica", "Helvetica"
@map font 6 to "Helvetica-Bold", "Helvetica-Bold"
@map font 7 to "Helvetica-BoldOblique", "Helvetica-BoldOblique"
@map font 5 to "Helvetica-Oblique", "Helvetica-Oblique"
@map font 18 to "NimbusMonoL-Bold", "NimbusMonoL-Bold"
@map font 19 to "NimbusMonoL-BoldOblique", "NimbusMonoL-BoldOblique"
@map font 20 to "NimbusMonoL-Regular", "NimbusMonoL-Regular"
@map font 21 to "NimbusMonoL-RegularOblique", "NimbusMonoL-RegularOblique"
@map font 22 to "NimbusMonoPS-Bold", "NimbusMonoPS-Bold"
@map font 23 to "NimbusMonoPS-BoldItalic", "NimbusMonoPS-BoldItalic"
@map font 24 to "NimbusMonoPS-Italic", "NimbusMonoPS-Italic"
@map font 25 to "NimbusMonoPS-Regular", "NimbusMonoPS-Regular"
@map font 26 to "NimbusRoman-Bold", "NimbusRoman-Bold"
@map font 27 to "NimbusRoman-BoldItalic", "NimbusRoman-BoldItalic"
@map font 28 to "NimbusRoman-Italic", "NimbusRoman-Italic"
@map font 29 to "NimbusRoman-Regular", "NimbusRoman-Regular"
@map font 30 to "NimbusRomanNo9L-Medium", "NimbusRomanNo9L-Medium"
@map font 31 to "NimbusRomanNo9L-MediumItalic", "NimbusRomanNo9L-MediumItalic"
@map font 32 to "NimbusRomanNo9L-Regular", "NimbusRomanNo9L-Regular"
@map font 33 to "NimbusRomanNo9L-RegularItalic", "NimbusRomanNo9L-RegularItalic"
@map font 34 to "NimbusSans-Bold", "NimbusSans-Bold"
@map font 35 to "NimbusSans-BoldItalic", "NimbusSans-BoldItalic"
@map font 36 to "NimbusSans-Italic", "NimbusSans-Italic"
@map font 37 to "NimbusSans-Regular", "NimbusSans-Regular"
@map font 38 to "NimbusSansL-Bold", "NimbusSansL-Bold"
@map font 39 to "NimbusSansL-BoldCondensed", "NimbusSansL-BoldCondensed"
@map font 40 to "NimbusSansL-BoldCondensedItalic", "NimbusSansL-BoldCondensedItalic"
@map font 41 to "NimbusSansL-BoldItalic", "NimbusSansL-BoldItalic"
@map font 42 to "NimbusSansL-Regular", "NimbusSansL-Regular"
@map font 43 to "NimbusSansL-RegularCondensed", "NimbusSansL-RegularCondensed"
@map font 44 to "NimbusSansL-RegularCondensedItalic", "NimbusSansL-RegularCondensedItalic"
@map font 45 to "NimbusSansL-RegularItalic", "NimbusSansL-RegularItalic"
@map font 46 to "NimbusSansNarrow-Bold", "NimbusSansNarrow-Bold"
@map font 47 to "NimbusSansNarrow-BoldOblique", "NimbusSansNarrow-BoldOblique"
@map font 48 to "NimbusSansNarrow-Oblique", "NimbusSansNarrow-Oblique"
@map font 49 to "NimbusSansNarrow-Regular", "NimbusSansNarrow-Regular"
@map font 50 to "P052-Bold", "P052-Bold"
@map font 51 to "P052-BoldItalic", "P052-BoldItalic"
@map font 52 to "P052-Italic", "P052-Italic"
@map font 53 to "P052-Roman", "P052-Roman"
@map font 54 to "StandardSymbolsL-Regular", "StandardSymbolsL-Regular"
@map font 55 to "StandardSymbolsPS-Regular", "StandardSymbolsPS-Regular"
@map font 12 to "Symbol", "Symbol"
@map font 2 to "Times-Bold", "Times-Bold"
@map font 3 to "Times-BoldItalic", "Times-BoldItalic"
@map font 1 to "Times-Italic", "Times-Italic"
@map font 0 to "Times-Roman", "Times-Roman"
@map font 61 to "URWBookman-Demi", "URWBookman-Demi"
@map font 62 to "URWBookman-DemiItalic", "URWBookman-DemiItalic"
@map font 63 to "URWBookman-Light", "URWBookman-Light"
@map font 64 to "URWBookman-LightItalic", "URWBookman-LightItalic"
@map font 65 to "URWBookmanL-DemiBold", "URWBookmanL-DemiBold"
@map font 66 to "URWBookmanL-DemiBoldItalic", "URWBookmanL-DemiBoldItalic"
@map font 67 to "URWBookmanL-Light", "URWBookmanL-Light"
@map font 68 to "URWBookmanL-LightItalic", "URWBookmanL-LightItalic"
@map font 69 to "URWChanceryL-MediumItalic", "URWChanceryL-MediumItalic"
@map font 70 to "URWGothic-Book", "URWGothic-Book"
@map font 71 to "URWGothic-BookOblique", "URWGothic-BookOblique"
@map font 72 to "URWGothic-Demi", "URWGothic-Demi"
@map font 73 to "URWGothic-DemiOblique", "URWGothic-DemiOblique"
@map font 74 to "URWGothicL-Book", "URWGothicL-Book"
@map font 75 to "URWGothicL-BookOblique", "URWGothicL-BookOblique"
@map font 76 to "URWGothicL-Demi", "URWGothicL-Demi"
@map font 77 to "URWGothicL-DemiOblique", "URWGothicL-DemiOblique"
@map font 78 to "URWPalladioL-Bold", "URWPalladioL-Bold"
@map font 79 to "URWPalladioL-BoldItalic", "URWPalladioL-BoldItalic"
@map font 80 to "URWPalladioL-Italic", "URWPalladioL-Italic"
@map font 81 to "URWPalladioL-Roman", "URWPalladioL-Roman"
@map font 82 to "Z003-MediumItalic", "Z003-MediumItalic"
@map font 13 to "ZapfDingbats", "ZapfDingbats"
@map color 0 to (255, 255, 255), "white"
@map color 1 to (0, 0, 0), "black"
@map color 2 to (255, 0, 0), "red"
@map color 3 to (0, 255, 0), "green"
@map color 4 to (0, 0, 255), "blue"
@map color 5 to (255, 255, 0), "yellow"
@map color 6 to (188, 143, 143), "brown"
@map color 7 to (220, 220, 220), "grey"
@map color 8 to (148, 0, 211), "violet"
@map color 9 to (0, 255, 255), "cyan"
@map color 10 to (255, 0, 255), "magenta"
@map color 11 to (255, 165, 0), "orange"
@map color 12 to (114, 33, 188), "indigo"
@map color 13 to (103, 7, 72), "maroon"
@map color 14 to (64, 224, 208), "turquoise"
@map color 15 to (0, 139, 0), "green4"
@reference date 0
@date wrap off
@date wrap year 1950
@default linewidth 1.0
@default linestyle 1
@default color 1
@default pattern 1
@default font 0
@default char size 1.000000
@default symbol size 1.000000
@default sformat "%.8g"
@background color 0
@page background fill on
@timestamp off
@timestamp 0.03, 0.03
@timestamp color 1
@timestamp rot 0
@timestamp font 0
@timestamp char size 1.000000
@timestamp def "Fri Apr 18 11:45:50 2025"
@r0 off
@link r0 to g0
@r0 type above
@r0 linestyle 1
@r0 linewidth 1.0
@r0 color 1
@r0 line 0, 0, 0, 0
@r1 off
@link r1 to g0
@r1 type above
@r1 linestyle 1
@r1 linewidth 1.0
@r1 color 1
@r1 line 0, 0, 0, 0
@r2 off
@link r2 to g0
@r2 type above
@r2 linestyle 1
@r2 linewidth 1.0
@r2 color 1
@r2 line 0, 0, 0, 0
@r3 off
@link r3 to g0
@r3 type above
@r3 linestyle 1
@r3 linewidth 1.0
@r3 color 1
@r3 line 0, 0, 0, 0
@r4 off
@link r4 to g0
@r4 type above
@r4 linestyle 1
@r4 linewidth 1.0
@r4 color 1
@r4 line 0, 0, 0, 0
@g0 on
@g0 hidden false
@g0 type XY
@g0 stacked false
@g0 bar hgap 0.000000
@g0 fixedpoint off
@g0 fixedpoint type 0
@g0 fixedpoint xy 0.000000, 0.000000
@g0 fixedpoint format general general
@g0 fixedpoint prec 6, 6
@with g0
@    world 0.5, 0, 5, 4
@    stack world 0, 0, 0, 0
@    znorm 1
@    view 0.150000, 0.150000, 1.150000, 0.850000
@    title ""
@    title font 0
@    title size 1.500000
@    title color 1
@    subtitle "NEP@OptB88-vdW"
@    subtitle font 4
@    subtitle size 1.750000
@    subtitle color 1
@    xaxes scale Normal
@    yaxes scale Normal
@    xaxes invert off
@    yaxes invert off
@    xaxis  on
@    xaxis  type zero false
@    xaxis  offset 0.000000 , 0.000000
@    xaxis  bar on
@    xaxis  bar color 1
@    xaxis  bar linestyle 1
@    xaxis  bar linewidth 1.0
@    xaxis  label "\f{Helvetica}r (�)"
@    xaxis  label layout para
@    xaxis  label place auto
@    xaxis  label char size 1.750000
@    xaxis  label font 0
@    xaxis  label color 1
@    xaxis  label place normal
@    xaxis  tick on
@    xaxis  tick major 1
@    xaxis  tick minor ticks 1
@    xaxis  tick default 6
@    xaxis  tick place rounded true
@    xaxis  tick in
@    xaxis  tick major size 1.000000
@    xaxis  tick major color 1
@    xaxis  tick major linewidth 1.0
@    xaxis  tick major linestyle 1
@    xaxis  tick major grid off
@    xaxis  tick minor color 1
@    xaxis  tick minor linewidth 1.0
@    xaxis  tick minor linestyle 1
@    xaxis  tick minor grid off
@    xaxis  tick minor size 0.500000
@    xaxis  ticklabel on
@    xaxis  ticklabel format general
@    xaxis  ticklabel prec 5
@    xaxis  ticklabel formula ""
@    xaxis  ticklabel append ""
@    xaxis  ticklabel prepend ""
@    xaxis  ticklabel angle 0
@    xaxis  ticklabel skip 0
@    xaxis  ticklabel stagger 0
@    xaxis  ticklabel place normal
@    xaxis  ticklabel offset auto
@    xaxis  ticklabel offset 0.000000 , 0.010000
@    xaxis  ticklabel start type auto
@    xaxis  ticklabel start 0.000000
@    xaxis  ticklabel stop type auto
@    xaxis  ticklabel stop 0.000000
@    xaxis  ticklabel char size 1.500000
@    xaxis  ticklabel font 4
@    xaxis  ticklabel color 1
@    xaxis  tick place both
@    xaxis  tick spec type none
@    yaxis  on
@    yaxis  type zero false
@    yaxis  offset 0.000000 , 0.000000
@    yaxis  bar on
@    yaxis  bar color 1
@    yaxis  bar linestyle 1
@    yaxis  bar linewidth 1.0
@    yaxis  label "RDF, Coordination Number"
@    yaxis  label layout para
@    yaxis  label place auto
@    yaxis  label char size 1.750000
@    yaxis  label font 4
@    yaxis  label color 1
@    yaxis  label place normal
@    yaxis  tick on
@    yaxis  tick major 1
@    yaxis  tick minor ticks 1
@    yaxis  tick default 6
@    yaxis  tick place rounded true
@    yaxis  tick in
@    yaxis  tick major size 1.000000
@    yaxis  tick major color 1
@    yaxis  tick major linewidth 1.0
@    yaxis  tick major linestyle 1
@    yaxis  tick major grid off
@    yaxis  tick minor color 1
@    yaxis  tick minor linewidth 1.0
@    yaxis  tick minor linestyle 1
@    yaxis  tick minor grid off
@    yaxis  tick minor size 0.500000
@    yaxis  ticklabel on
@    yaxis  ticklabel format general
@    yaxis  ticklabel prec 5
@    yaxis  ticklabel formula ""
@    yaxis  ticklabel append ""
@    yaxis  ticklabel prepend ""
@    yaxis  ticklabel angle 0
@    yaxis  ticklabel skip 0
@    yaxis  ticklabel stagger 0
@    yaxis  ticklabel place normal
@    yaxis  ticklabel offset auto
@    yaxis  ticklabel offset 0.000000 , 0.010000
@    yaxis  ticklabel start type auto
@    yaxis  ticklabel start 0.000000
@    yaxis  ticklabel stop type auto
@    yaxis  ticklabel stop 0.000000
@    yaxis  ticklabel char size 1.500000
@    yaxis  ticklabel font 4
@    yaxis  ticklabel color 1
@    yaxis  tick place both
@    yaxis  tick spec type none
@    altxaxis  off
@    altyaxis  off
@    legend on
@    legend loctype view
@    legend 0.85, 0.8
@    legend box color 0
@    legend box pattern 1
@    legend box linewidth 1.0
@    legend box linestyle 1
@    legend box fill color 0
@    legend box fill pattern 1
@    legend font 4
@    legend char size 1.500000
@    legend color 1
@    legend length 4
@    legend vgap 1
@    legend hgap 1
@    legend invert false
@    frame type 0
@    frame linestyle 1
@    frame linewidth 1.0
@    frame color 1
@    frame pattern 1
@    frame background color 0
@    frame background pattern 0
@    s0 hidden false
@    s0 type xy
@    s0 symbol 0
@    s0 symbol size 1.000000
@    s0 symbol color 1
@    s0 symbol pattern 1
@    s0 symbol fill color 1
@    s0 symbol fill pattern 0
@    s0 symbol linewidth 1.0
@    s0 symbol linestyle 1
@    s0 symbol char 65
@    s0 symbol char font 0
@    s0 symbol skip 0
@    s0 line type 1
@    s0 line linestyle 1
@    s0 line linewidth 1.0
@    s0 line color 1
@    s0 line pattern 1
@    s0 baseline type 0
@    s0 baseline off
@    s0 dropline off
@    s0 fill type 0
@    s0 fill rule 0
@    s0 fill color 1
@    s0 fill pattern 1
@    s0 avalue off
@    s0 avalue type 2
@    s0 avalue char size 1.000000
@    s0 avalue font 0
@    s0 avalue color 1
@    s0 avalue rot 0
@    s0 avalue format general
@    s0 avalue prec 3
@    s0 avalue prepend ""
@    s0 avalue append ""
@    s0 avalue offset 0.000000 , 0.000000
@    s0 errorbar on
@    s0 errorbar place both
@    s0 errorbar color 1
@    s0 errorbar pattern 1
@    s0 errorbar size 1.000000
@    s0 errorbar linewidth 1.0
@    s0 errorbar linestyle 1
@    s0 errorbar riser linewidth 1.0
@    s0 errorbar riser linestyle 1
@    s0 errorbar riser clip off
@    s0 errorbar riser clip length 0.100000
@    s0 comment "05GPa/gofr.out"
@    s0 legend  ""
@    s1 hidden false
@    s1 type xy
@    s1 symbol 0
@    s1 symbol size 1.000000
@    s1 symbol color 1
@    s1 symbol pattern 1
@    s1 symbol fill color 1
@    s1 symbol fill pattern 0
@    s1 symbol linewidth 1.0
@    s1 symbol linestyle 1
@    s1 symbol char 65
@    s1 symbol char font 0
@    s1 symbol skip 0
@    s1 line type 1
@    s1 line linestyle 1
@    s1 line linewidth 2.0
@    s1 line color 1
@    s1 line pattern 1
@    s1 baseline type 0
@    s1 baseline off
@    s1 dropline off
@    s1 fill type 0
@    s1 fill rule 0
@    s1 fill color 1
@    s1 fill pattern 1
@    s1 avalue off
@    s1 avalue type 2
@    s1 avalue char size 1.000000
@    s1 avalue font 0
@    s1 avalue color 1
@    s1 avalue rot 0
@    s1 avalue format general
@    s1 avalue prec 3
@    s1 avalue prepend ""
@    s1 avalue append ""
@    s1 avalue offset 0.000000 , 0.000000
@    s1 errorbar on
@    s1 errorbar place both
@    s1 errorbar color 1
@    s1 errorbar pattern 1
@    s1 errorbar size 1.000000
@    s1 errorbar linewidth 1.0
@    s1 errorbar linestyle 1
@    s1 errorbar riser linewidth 1.0
@    s1 errorbar riser linestyle 1
@    s1 errorbar riser clip off
@    s1 errorbar riser clip length 0.100000
@    s1 comment "05GPa/gofr.out"
@    s1 legend  " 5 GPa"
@    s3 hidden false
@    s3 type xy
@    s3 symbol 0
@    s3 symbol size 1.000000
@    s3 symbol color 4
@    s3 symbol pattern 1
@    s3 symbol fill color 4
@    s3 symbol fill pattern 0
@    s3 symbol linewidth 1.0
@    s3 symbol linestyle 1
@    s3 symbol char 65
@    s3 symbol char font 0
@    s3 symbol skip 0
@    s3 line type 1
@    s3 line linestyle 1
@    s3 line linewidth 1.0
@    s3 line color 4
@    s3 line pattern 1
@    s3 baseline type 0
@    s3 baseline off
@    s3 dropline off
@    s3 fill type 0
@    s3 fill rule 0
@    s3 fill color 1
@    s3 fill pattern 1
@    s3 avalue off
@    s3 avalue type 2
@    s3 avalue char size 1.000000
@    s3 avalue font 0
@    s3 avalue color 1
@    s3 avalue rot 0
@    s3 avalue format general
@    s3 avalue prec 3
@    s3 avalue prepend ""
@    s3 avalue append ""
@    s3 avalue offset 0.000000 , 0.000000
@    s3 errorbar on
@    s3 errorbar place both
@    s3 errorbar color 4
@    s3 errorbar pattern 1
@    s3 errorbar size 1.000000
@    s3 errorbar linewidth 1.0
@    s3 errorbar linestyle 1
@    s3 errorbar riser linewidth 1.0
@    s3 errorbar riser linestyle 1
@    s3 errorbar riser clip off
@    s3 errorbar riser clip length 0.100000
@    s3 comment "10GPa/gofr.out"
@    s3 legend  ""
@    s4 hidden false
@    s4 type xy
@    s4 symbol 0
@    s4 symbol size 1.000000
@    s4 symbol color 4
@    s4 symbol pattern 1
@    s4 symbol fill color 4
@    s4 symbol fill pattern 0
@    s4 symbol linewidth 1.0
@    s4 symbol linestyle 1
@    s4 symbol char 65
@    s4 symbol char font 0
@    s4 symbol skip 0
@    s4 line type 1
@    s4 line linestyle 1
@    s4 line linewidth 2.0
@    s4 line color 4
@    s4 line pattern 1
@    s4 baseline type 0
@    s4 baseline off
@    s4 dropline off
@    s4 fill type 0
@    s4 fill rule 0
@    s4 fill color 1
@    s4 fill pattern 1
@    s4 avalue off
@    s4 avalue type 2
@    s4 avalue char size 1.000000
@    s4 avalue font 0
@    s4 avalue color 1
@    s4 avalue rot 0
@    s4 avalue format general
@    s4 avalue prec 3
@    s4 avalue prepend ""
@    s4 avalue append ""
@    s4 avalue offset 0.000000 , 0.000000
@    s4 errorbar on
@    s4 errorbar place both
@    s4 errorbar color 4
@    s4 errorbar pattern 1
@    s4 errorbar size 1.000000
@    s4 errorbar linewidth 1.0
@    s4 errorbar linestyle 1
@    s4 errorbar riser linewidth 1.0
@    s4 errorbar riser linestyle 1
@    s4 errorbar riser clip off
@    s4 errorbar riser clip length 0.100000
@    s4 comment "10GPa/gofr.out"
@    s4 legend  "10 GPa"
@    s6 hidden false
@    s6 type xy
@    s6 symbol 0
@    s6 symbol size 1.000000
@    s6 symbol color 2
@    s6 symbol pattern 1
@    s6 symbol fill color 2
@    s6 symbol fill pattern 0
@    s6 symbol linewidth 1.0
@    s6 symbol linestyle 1
@    s6 symbol char 65
@    s6 symbol char font 0
@    s6 symbol skip 0
@    s6 line type 1
@    s6 line linestyle 1
@    s6 line linewidth 1.0
@    s6 line color 2
@    s6 line pattern 1
@    s6 baseline type 0
@    s6 baseline off
@    s6 dropline off
@    s6 fill type 0
@    s6 fill rule 0
@    s6 fill color 1
@    s6 fill pattern 1
@    s6 avalue off
@    s6 avalue type 2
@    s6 avalue char size 1.000000
@    s6 avalue font 0
@    s6 avalue color 1
@    s6 avalue rot 0
@    s6 avalue format general
@    s6 avalue prec 3
@    s6 avalue prepend ""
@    s6 avalue append ""
@    s6 avalue offset 0.000000 , 0.000000
@    s6 errorbar on
@    s6 errorbar place both
@    s6 errorbar color 2
@    s6 errorbar pattern 1
@    s6 errorbar size 1.000000
@    s6 errorbar linewidth 1.0
@    s6 errorbar linestyle 1
@    s6 errorbar riser linewidth 1.0
@    s6 errorbar riser linestyle 1
@    s6 errorbar riser clip off
@    s6 errorbar riser clip length 0.100000
@    s6 comment "15GPa/gofr.out"
@    s6 legend  ""
@    s7 hidden false
@    s7 type xy
@    s7 symbol 0
@    s7 symbol size 1.000000
@    s7 symbol color 2
@    s7 symbol pattern 1
@    s7 symbol fill color 2
@    s7 symbol fill pattern 0
@    s7 symbol linewidth 1.0
@    s7 symbol linestyle 1
@    s7 symbol char 65
@    s7 symbol char font 0
@    s7 symbol skip 0
@    s7 line type 1
@    s7 line linestyle 1
@    s7 line linewidth 2.0
@    s7 line color 2
@    s7 line pattern 1
@    s7 baseline type 0
@    s7 baseline off
@    s7 dropline off
@    s7 fill type 0
@    s7 fill rule 0
@    s7 fill color 1
@    s7 fill pattern 1
@    s7 avalue off
@    s7 avalue type 2
@    s7 avalue char size 1.000000
@    s7 avalue font 0
@    s7 avalue color 1
@    s7 avalue rot 0
@    s7 avalue format general
@    s7 avalue prec 3
@    s7 avalue prepend ""
@    s7 avalue append ""
@    s7 avalue offset 0.000000 , 0.000000
@    s7 errorbar on
@    s7 errorbar place both
@    s7 errorbar color 2
@    s7 errorbar pattern 1
@    s7 errorbar size 1.000000
@    s7 errorbar linewidth 1.0
@    s7 errorbar linestyle 1
@    s7 errorbar riser linewidth 1.0
@    s7 errorbar riser linestyle 1
@    s7 errorbar riser clip off
@    s7 errorbar riser clip length 0.100000
@    s7 comment "15GPa/gofr.out"
@    s7 legend  "15 GPa"
@    s9 hidden false
@    s9 type xy
@    s9 symbol 0
@    s9 symbol size 1.000000
@    s9 symbol color 10
@    s9 symbol pattern 1
@    s9 symbol fill color 10
@    s9 symbol fill pattern 0
@    s9 symbol linewidth 1.0
@    s9 symbol linestyle 1
@    s9 symbol char 65
@    s9 symbol char font 0
@    s9 symbol skip 0
@    s9 line type 1
@    s9 line linestyle 1
@    s9 line linewidth 1.0
@    s9 line color 10
@    s9 line pattern 1
@    s9 baseline type 0
@    s9 baseline off
@    s9 dropline off
@    s9 fill type 0
@    s9 fill rule 0
@    s9 fill color 1
@    s9 fill pattern 1
@    s9 avalue off
@    s9 avalue type 2
@    s9 avalue char size 1.000000
@    s9 avalue font 0
@    s9 avalue color 1
@    s9 avalue rot 0
@    s9 avalue format general
@    s9 avalue prec 3
@    s9 avalue prepend ""
@    s9 avalue append ""
@    s9 avalue offset 0.000000 , 0.000000
@    s9 errorbar on
@    s9 errorbar place both
@    s9 errorbar color 10
@    s9 errorbar pattern 1
@    s9 errorbar size 1.000000
@    s9 errorbar linewidth 1.0
@    s9 errorbar linestyle 1
@    s9 errorbar riser linewidth 1.0
@    s9 errorbar riser linestyle 1
@    s9 errorbar riser clip off
@    s9 errorbar riser clip length 0.100000
@    s9 comment "20GPa/gofr.out"
@    s9 legend  ""
@    s10 hidden false
@    s10 type xy
@    s10 symbol 0
@    s10 symbol size 1.000000
@    s10 symbol color 10
@    s10 symbol pattern 1
@    s10 symbol fill color 10
@    s10 symbol fill pattern 0
@    s10 symbol linewidth 1.0
@    s10 symbol linestyle 1
@    s10 symbol char 65
@    s10 symbol char font 0
@    s10 symbol skip 0
@    s10 line type 1
@    s10 line linestyle 1
@    s10 line linewidth 2.0
@    s10 line color 10
@    s10 line pattern 1
@    s10 baseline type 0
@    s10 baseline off
@    s10 dropline off
@    s10 fill type 0
@    s10 fill rule 0
@    s10 fill color 1
@    s10 fill pattern 1
@    s10 avalue off
@    s10 avalue type 2
@    s10 avalue char size 1.000000
@    s10 avalue font 0
@    s10 avalue color 1
@    s10 avalue rot 0
@    s10 avalue format general
@    s10 avalue prec 3
@    s10 avalue prepend ""
@    s10 avalue append ""
@    s10 avalue offset 0.000000 , 0.000000
@    s10 errorbar on
@    s10 errorbar place both
@    s10 errorbar color 10
@    s10 errorbar pattern 1
@    s10 errorbar size 1.000000
@    s10 errorbar linewidth 1.0
@    s10 errorbar linestyle 1
@    s10 errorbar riser linewidth 1.0
@    s10 errorbar riser linestyle 1
@    s10 errorbar riser clip off
@    s10 errorbar riser clip length 0.100000
@    s10 comment "20GPa/gofr.out"
@    s10 legend  "20 GPa"
@    s12 hidden false
@    s12 type xy
@    s12 symbol 0
@    s12 symbol size 1.000000
@    s12 symbol color 14
@    s12 symbol pattern 1
@    s12 symbol fill color 14
@    s12 symbol fill pattern 0
@    s12 symbol linewidth 1.0
@    s12 symbol linestyle 1
@    s12 symbol char 65
@    s12 symbol char font 0
@    s12 symbol skip 0
@    s12 line type 1
@    s12 line linestyle 1
@    s12 line linewidth 1.0
@    s12 line color 14
@    s12 line pattern 1
@    s12 baseline type 0
@    s12 baseline off
@    s12 dropline off
@    s12 fill type 0
@    s12 fill rule 0
@    s12 fill color 1
@    s12 fill pattern 1
@    s12 avalue off
@    s12 avalue type 2
@    s12 avalue char size 1.000000
@    s12 avalue font 0
@    s12 avalue color 1
@    s12 avalue rot 0
@    s12 avalue format general
@    s12 avalue prec 3
@    s12 avalue prepend ""
@    s12 avalue append ""
@    s12 avalue offset 0.000000 , 0.000000
@    s12 errorbar on
@    s12 errorbar place both
@    s12 errorbar color 14
@    s12 errorbar pattern 1
@    s12 errorbar size 1.000000
@    s12 errorbar linewidth 1.0
@    s12 errorbar linestyle 1
@    s12 errorbar riser linewidth 1.0
@    s12 errorbar riser linestyle 1
@    s12 errorbar riser clip off
@    s12 errorbar riser clip length 0.100000
@    s12 comment "25GPa/gofr.out"
@    s12 legend  ""
@    s13 hidden false
@    s13 type xy
@    s13 symbol 0
@    s13 symbol size 1.000000
@    s13 symbol color 14
@    s13 symbol pattern 1
@    s13 symbol fill color 14
@    s13 symbol fill pattern 0
@    s13 symbol linewidth 1.0
@    s13 symbol linestyle 1
@    s13 symbol char 65
@    s13 symbol char font 0
@    s13 symbol skip 0
@    s13 line type 1
@    s13 line linestyle 1
@    s13 line linewidth 2.0
@    s13 line color 14
@    s13 line pattern 1
@    s13 baseline type 0
@    s13 baseline off
@    s13 dropline off
@    s13 fill type 0
@    s13 fill rule 0
@    s13 fill color 1
@    s13 fill pattern 1
@    s13 avalue off
@    s13 avalue type 2
@    s13 avalue char size 1.000000
@    s13 avalue font 0
@    s13 avalue color 1
@    s13 avalue rot 0
@    s13 avalue format general
@    s13 avalue prec 3
@    s13 avalue prepend ""
@    s13 avalue append ""
@    s13 avalue offset 0.000000 , 0.000000
@    s13 errorbar on
@    s13 errorbar place both
@    s13 errorbar color 14
@    s13 errorbar pattern 1
@    s13 errorbar size 1.000000
@    s13 errorbar linewidth 1.0
@    s13 errorbar linestyle 1
@    s13 errorbar riser linewidth 1.0
@    s13 errorbar riser linestyle 1
@    s13 errorbar riser clip off
@    s13 errorbar riser clip length 0.100000
@    s13 comment "25GPa/gofr.out"
@    s13 legend  "25 GPa"
@    s15 hidden false
@    s15 type xy
@    s15 symbol 0
@    s15 symbol size 1.000000
@    s15 symbol color 13
@    s15 symbol pattern 1
@    s15 symbol fill color 13
@    s15 symbol fill pattern 0
@    s15 symbol linewidth 1.0
@    s15 symbol linestyle 1
@    s15 symbol char 65
@    s15 symbol char font 0
@    s15 symbol skip 0
@    s15 line type 1
@    s15 line linestyle 1
@    s15 line linewidth 1.0
@    s15 line color 13
@    s15 line pattern 1
@    s15 baseline type 0
@    s15 baseline off
@    s15 dropline off
@    s15 fill type 0
@    s15 fill rule 0
@    s15 fill color 1
@    s15 fill pattern 1
@    s15 avalue off
@    s15 avalue type 2
@    s15 avalue char size 1.000000
@    s15 avalue font 0
@    s15 avalue color 1
@    s15 avalue rot 0
@    s15 avalue format general
@    s15 avalue prec 3
@    s15 avalue prepend ""
@    s15 avalue append ""
@    s15 avalue offset 0.000000 , 0.000000
@    s15 errorbar on
@    s15 errorbar place both
@    s15 errorbar color 13
@    s15 errorbar pattern 1
@    s15 errorbar size 1.000000
@    s15 errorbar linewidth 1.0
@    s15 errorbar linestyle 1
@    s15 errorbar riser linewidth 1.0
@    s15 errorbar riser linestyle 1
@    s15 errorbar riser clip off
@    s15 errorbar riser clip length 0.100000
@    s15 comment "30GPa/gofr.out"
@    s15 legend  ""
@    s16 hidden false
@    s16 type xy
@    s16 symbol 0
@    s16 symbol size 1.000000
@    s16 symbol color 13
@    s16 symbol pattern 1
@    s16 symbol fill color 13
@    s16 symbol fill pattern 0
@    s16 symbol linewidth 1.0
@    s16 symbol linestyle 1
@    s16 symbol char 65
@    s16 symbol char font 0
@    s16 symbol skip 0
@    s16 line type 1
@    s16 line linestyle 1
@    s16 line linewidth 2.0
@    s16 line color 13
@    s16 line pattern 1
@    s16 baseline type 0
@    s16 baseline off
@    s16 dropline off
@    s16 fill type 0
@    s16 fill rule 0
@    s16 fill color 1
@    s16 fill pattern 1
@    s16 avalue off
@    s16 avalue type 2
@    s16 avalue char size 1.000000
@    s16 avalue font 0
@    s16 avalue color 1
@    s16 avalue rot 0
@    s16 avalue format general
@    s16 avalue prec 3
@    s16 avalue prepend ""
@    s16 avalue append ""
@    s16 avalue offset 0.000000 , 0.000000
@    s16 errorbar on
@    s16 errorbar place both
@    s16 errorbar color 13
@    s16 errorbar pattern 1
@    s16 errorbar size 1.000000
@    s16 errorbar linewidth 1.0
@    s16 errorbar linestyle 1
@    s16 errorbar riser linewidth 1.0
@    s16 errorbar riser linestyle 1
@    s16 errorbar riser clip off
@    s16 errorbar riser clip length 0.100000
@    s16 comment "30GPa/gofr.out"
@    s16 legend  "30 GPa"
@target G0.S0
@type xy
0.045 0
0.075 0
0.105 0
0.135 0
0.165 0
0.195 0
0.225 0
0.255 0
0.285 0
0.315 0
0.345 0
0.375 0
0.405 0
0.435 0
0.465 0
0.495 0
0.525 0
0.555 0
0.585 0
0.615 0
0.645 0
0.675 0
0.705 0
0.735 0
0.765 0
0.795 0
0.825 0
0.855 0
0.885 0
0.915 0
0.945 0
0.975 0
1.005 3e-05
1.035 0.00054
1.065 0.00355
1.095 0.01708
1.125 0.06581
1.155 0.17977
1.185 0.40072
1.215 0.74962
1.245 1.19425
1.275 1.68225
1.305 2.13083
1.335 2.47728
1.365 2.67414
1.395 2.74173
1.425 2.66485
1.455 2.4857
1.485 2.23981
1.515 1.96994
1.545 1.69307
1.575 1.44333
1.605 1.20645
1.635 1.00885
1.665 0.84541
1.695 0.70576
1.725 0.59373
1.755 0.50693
1.785 0.43617
1.815 0.38658
1.845 0.34793
1.875 0.31921
1.905 0.30176
1.935 0.29269
1.965 0.29228
1.995 0.3025
2.025 0.31476
2.055 0.33751
2.085 0.3711
2.115 0.40932
2.145 0.4574
2.175 0.51254
2.205 0.57662
2.235 0.64444
2.265 0.71621
2.295 0.79329
2.325 0.87534
2.355 0.95073
2.385 1.02264
2.415 1.09277
2.445 1.15435
2.475 1.19996
2.505 1.24171
2.535 1.26259
2.565 1.27447
2.595 1.26962
2.625 1.2527
2.655 1.22794
2.685 1.19434
2.715 1.1567
2.745 1.11585
2.775 1.08017
2.805 1.04462
2.835 1.01431
2.865 0.98373
2.895 0.96307
2.925 0.9429
2.955 0.92701
2.985 0.91655
3.015 0.9107
3.045 0.90627
3.075 0.90571
3.105 0.90521
3.135 0.90554
3.165 0.9125
3.195 0.91845
3.225 0.92486
3.255 0.93341
3.285 0.9425
3.315 0.95331
3.345 0.96424
3.375 0.97771
3.405 0.99072
3.435 1.00384
3.465 1.01829
3.495 1.03313
3.525 1.04435
3.555 1.0573
3.585 1.06856
3.615 1.07638
3.645 1.08749
3.675 1.09319
3.705 1.09739
3.735 1.09856
3.765 1.09812
3.795 1.09358
3.825 1.08916
3.855 1.08098
3.885 1.07046
3.915 1.06177
3.945 1.05193
3.975 1.04278
4.005 1.03167
4.035 1.02159
4.065 1.01353
4.095 1.00452
4.125 0.99908
4.155 0.99185
4.185 0.98695
4.215 0.98381
4.245 0.98027
4.275 0.98011
4.305 0.97912
4.335 0.97966
4.365 0.98214
4.395 0.98148
4.425 0.98393
4.455 0.98654
4.485 0.98858
4.515 0.99039
4.545 0.99302
4.575 0.99706
4.605 0.99885
4.635 1.0031
4.665 1.0057
4.695 1.00943
4.725 1.01042
4.755 1.01323
4.785 1.01444
4.815 1.01683
4.845 1.01838
4.875 1.01888
4.905 1.01676
4.935 1.01573
4.965 1.01465
4.995 1.01458
5.025 1.01084
5.055 1.00837
5.085 1.00655
5.115 1.00544
5.145 1.00154
5.175 0.99955
5.205 0.9973
5.235 0.99357
5.265 0.99228
5.295 0.99
5.325 0.98788
5.355 0.98604
5.385 0.98398
5.415 0.98412
5.445 0.98467
5.475 0.98324
5.505 0.98404
5.535 0.98509
5.565 0.9852
5.595 0.98587
5.625 0.98698
5.655 0.98713
5.685 0.98876
5.715 0.98962
5.745 0.99191
5.775 0.99296
5.805 0.99505
5.835 0.99434
5.865 0.99443
5.895 0.99849
5.925 0.99867
5.955 0.99999
5.985 1.00089
&
@target G0.S1
@type xy
0.045 0
0.075 0
0.105 0
0.135 0
0.165 0
0.195 0
0.225 0
0.255 0
0.285 0
0.315 0
0.345 0
0.375 0
0.405 0
0.435 0
0.465 0
0.495 0
0.525 0
0.555 0
0.585 0
0.615 0
0.645 0
0.675 0
0.705 0
0.735 0
0.765 0
0.795 0
0.825 0
0.855 0
0.885 0
0.915 0
0.945 0
0.975 0
1.005 0
1.035 2e-05
1.065 0.00017
1.095 0.00095
1.125 0.00409
1.155 0.01314
1.185 0.03437
1.215 0.07613
1.245 0.14598
1.275 0.24917
1.305 0.3861
1.335 0.5527
1.365 0.74071
1.395 0.94204
1.425 1.14623
1.455 1.34479
1.485 1.53117
1.515 1.70178
1.545 1.85428
1.575 1.98938
1.605 2.10665
1.635 2.20841
1.665 2.29684
1.695 2.37335
1.725 2.44002
1.755 2.49893
1.785 2.55137
1.815 2.59943
1.845 2.64412
1.875 2.68646
1.905 2.72778
1.935 2.76913
1.965 2.81172
1.995 2.85715
2.025 2.90585
2.055 2.95963
2.085 3.0205
2.115 3.08959
2.145 3.169
2.175 3.26049
2.205 3.36627
2.235 3.48774
2.265 3.62638
2.295 3.78404
2.325 3.96258
2.355 4.16154
2.385 4.38103
2.415 4.62151
2.445 4.8819
2.475 5.15925
2.505 5.45326
2.535 5.75941
2.565 6.0758
2.595 6.3984
2.625 6.72411
2.655 7.05071
2.685 7.3756
2.715 7.69732
2.745 8.01458
2.775 8.32844
2.805 8.63856
2.835 8.94617
2.865 9.25085
2.895 9.55541
2.925 9.8598
2.955 10.16523
2.985 10.47339
3.015 10.78575
3.045 11.10282
3.075 11.42596
3.105 11.75526
3.135 12.09108
3.165 12.43598
3.195 12.78974
3.225 13.1527
3.255 13.52585
3.285 13.90962
3.315 14.30491
3.345 14.71201
3.375 15.13223
3.405 15.56564
3.435 16.01256
3.465 16.47387
3.495 16.95005
3.525 17.43969
3.555 17.94388
3.585 18.46208
3.615 18.99284
3.645 19.53802
3.675 20.09511
3.705 20.66351
3.735 21.24177
3.765 21.82912
3.795 22.4234
3.825 23.02467
3.855 23.63082
3.885 24.24045
3.915 24.85451
3.945 25.47224
3.975 26.09394
4.005 26.71834
4.035 27.34594
4.065 27.97787
4.095 28.61347
4.125 29.25492
4.155 29.90103
4.185 30.55326
4.215 31.21277
4.245 31.8793
4.275 32.55516
4.305 33.23986
4.335 33.93452
4.365 34.6406
4.395 35.35595
4.425 36.0829
4.455 36.8217
4.485 37.57203
4.515 38.33382
4.545 39.10783
4.575 39.89527
4.605 40.69451
4.635 41.50763
4.665 42.33346
4.695 43.17304
4.725 44.02422
4.755 44.88864
4.785 45.76505
4.815 46.65457
4.845 47.55658
4.875 48.47025
4.905 49.39327
4.935 50.32667
4.965 51.27045
4.995 52.2256
5.025 53.1887
5.055 54.16094
5.085 55.14299
5.115 56.13556
5.145 57.13592
5.175 58.14596
5.205 59.16546
5.235 60.19288
5.265 61.23075
5.295 62.27808
5.325 63.33504
5.355 64.40195
5.385 65.47859
5.415 66.56742
5.445 67.66896
5.475 68.78106
5.505 69.90629
5.535 71.04504
5.565 72.19629
5.595 73.36078
5.625 74.53912
5.655 75.73024
5.685 76.93601
5.715 78.15561
5.745 79.39089
5.775 80.64044
5.805 81.90565
5.835 83.18306
5.865 84.47376
5.895 85.78302
5.925 87.10587
5.955 88.44393
5.985 89.79671
&
@target G0.S3
@type xy
0.045 0
0.075 0
0.105 0
0.135 0
0.165 0
0.195 0
0.225 0
0.255 0
0.285 0
0.315 0
0.345 0
0.375 0
0.405 0
0.435 0
0.465 0
0.495 0
0.525 0
0.555 0
0.585 0
0.615 0
0.645 0
0.675 0
0.705 0
0.735 0
0.765 0
0.795 0
0.825 0
0.855 0
0.885 0
0.915 0
0.945 0
0.975 0
1.005 1e-05
1.035 0.00019
1.065 0.00155
1.095 0.00857
1.125 0.03433
1.155 0.10047
1.185 0.24246
1.215 0.48598
1.245 0.8316
1.275 1.24994
1.305 1.66454
1.335 2.02578
1.365 2.28703
1.395 2.42327
1.425 2.42382
1.455 2.31644
1.485 2.13265
1.515 1.90739
1.545 1.66187
1.575 1.42832
1.605 1.20973
1.635 1.01173
1.665 0.84385
1.695 0.71393
1.725 0.60154
1.755 0.51538
1.785 0.44454
1.815 0.38928
1.845 0.34805
1.875 0.3205
1.905 0.30284
1.935 0.29452
1.965 0.29749
1.995 0.30379
2.025 0.32249
2.055 0.34908
2.085 0.38425
2.115 0.42898
2.145 0.47789
2.175 0.54102
2.205 0.60924
2.235 0.68621
2.265 0.76075
2.295 0.84451
2.325 0.92857
2.355 1.00747
2.385 1.08106
2.415 1.14574
2.445 1.20126
2.475 1.25004
2.505 1.28227
2.535 1.30696
2.565 1.30739
2.595 1.30529
2.625 1.289
2.655 1.26309
2.685 1.23292
2.715 1.19902
2.745 1.16373
2.775 1.12782
2.805 1.09649
2.835 1.06437
2.865 1.03644
2.895 1.01226
2.925 0.99568
2.955 0.97579
2.985 0.96284
3.015 0.95569
3.045 0.94731
3.075 0.94368
3.105 0.9408
3.135 0.9404
3.165 0.94238
3.195 0.94419
3.225 0.94795
3.255 0.9516
3.285 0.95806
3.315 0.96853
3.345 0.97535
3.375 0.98227
3.405 0.9945
3.435 1.00474
3.465 1.01721
3.495 1.02815
3.525 1.03977
3.555 1.05077
3.585 1.06083
3.615 1.0693
3.645 1.07654
3.675 1.0824
3.705 1.08327
3.735 1.08341
3.765 1.08401
3.795 1.08046
3.825 1.0754
3.855 1.06561
3.885 1.05667
3.915 1.04734
3.945 1.03639
3.975 1.02749
4.005 1.01729
4.035 1.00787
4.065 0.99804
4.095 0.98965
4.125 0.98336
4.155 0.97762
4.185 0.97295
4.215 0.9703
4.245 0.96739
4.275 0.9657
4.305 0.96446
4.335 0.96451
4.365 0.96693
4.395 0.96828
4.425 0.97088
4.455 0.97379
4.485 0.97702
4.515 0.98038
4.545 0.98304
4.575 0.98733
4.605 0.99064
4.635 0.99411
4.665 0.99703
4.695 1.00099
4.725 1.00185
4.755 1.00533
4.785 1.00838
4.815 1.00914
4.845 1.01111
4.875 1.01068
4.905 1.01069
4.935 1.01299
4.965 1.01101
4.995 1.00972
5.025 1.00855
5.055 1.0064
5.085 1.00488
5.115 1.00356
5.145 0.99952
5.175 0.99832
5.205 0.9952
5.235 0.99365
5.265 0.99053
5.295 0.98977
5.325 0.98812
5.355 0.98677
5.385 0.9869
5.415 0.98598
5.445 0.98588
5.475 0.98591
5.505 0.98647
5.535 0.98729
5.565 0.98773
5.595 0.98904
5.625 0.99019
5.655 0.99103
5.685 0.99289
5.715 0.99309
5.745 0.9935
5.775 0.9976
5.805 0.99841
5.835 0.99845
5.865 1
5.895 1.00172
5.925 1.0025
5.955 1.00376
5.985 1.00305
&
@target G0.S4
@type xy
0.045 0
0.075 0
0.105 0
0.135 0
0.165 0
0.195 0
0.225 0
0.255 0
0.285 0
0.315 0
0.345 0
0.375 0
0.405 0
0.435 0
0.465 0
0.495 0
0.525 0
0.555 0
0.585 0
0.615 0
0.645 0
0.675 0
0.705 0
0.735 0
0.765 0
0.795 0
0.825 0
0.855 0
0.885 0
0.915 0
0.945 0
0.975 0
1.005 0
1.035 1e-05
1.065 9e-05
1.095 0.00054
1.125 0.00246
1.155 0.00836
1.185 0.02337
1.215 0.05499
1.245 0.11181
1.275 0.20137
1.305 0.32632
1.335 0.48545
1.365 0.67327
1.395 0.88113
1.425 1.09807
1.455 1.31422
1.485 1.52151
1.515 1.71447
1.545 1.88931
1.575 2.04548
1.605 2.18284
1.635 2.30205
1.665 2.40515
1.695 2.49556
1.725 2.57445
1.755 2.64442
1.785 2.70685
1.815 2.76337
1.845 2.81559
1.875 2.86525
1.905 2.91369
1.935 2.9623
1.965 3.01293
1.995 3.06622
2.025 3.1245
2.055 3.18948
2.085 3.2631
2.115 3.34768
2.145 3.44459
2.175 3.5574
2.205 3.68796
2.235 3.83904
2.265 4.01105
2.295 4.2071
2.325 4.42834
2.355 4.67461
2.385 4.94565
2.415 5.24017
2.445 5.55668
2.475 5.89418
2.505 6.24882
2.535 6.619
2.565 6.99812
2.595 7.38554
2.625 7.77702
2.655 8.16944
2.685 8.56121
2.715 8.95075
2.745 9.33724
2.775 9.72003
2.805 10.10028
2.835 10.47732
2.865 10.85229
2.895 11.22621
2.925 11.60168
2.955 11.97722
2.985 12.35535
3.015 12.73825
3.045 13.12539
3.075 13.51868
3.105 13.91845
3.135 14.32582
3.165 14.74189
3.195 15.1667
3.225 15.60125
3.255 16.04562
3.285 16.5013
3.315 16.97041
3.345 17.45141
3.375 17.94455
3.405 18.45275
3.435 18.97527
3.465 19.51355
3.495 20.06709
3.525 20.63653
3.555 21.22184
3.585 21.82276
3.615 22.43866
3.645 23.06906
3.675 23.71337
3.705 24.36877
3.735 25.03491
3.765 25.71217
3.795 26.39802
3.825 27.09149
3.855 27.78947
3.885 28.4924
3.915 29.19993
3.945 29.91084
3.975 30.62639
4.005 31.34558
4.035 32.06882
4.065 32.7957
4.095 33.52715
4.125 34.26463
4.155 35.00851
4.185 35.75957
4.215 36.51936
4.245 37.28769
4.275 38.06556
4.305 38.85338
4.335 39.65225
4.365 40.46425
4.395 41.28861
4.425 42.12649
4.455 42.97832
4.485 43.84453
4.515 44.72538
4.545 45.6204
4.575 46.53123
4.605 47.45714
4.635 48.39844
4.665 49.35476
4.695 50.32727
4.725 51.31309
4.755 52.31494
4.785 53.33255
4.815 54.36373
4.845 55.40985
4.875 56.46851
4.905 57.54024
4.935 58.6276
4.965 59.72606
4.995 60.83643
5.025 61.95887
5.055 63.09232
5.085 64.23754
5.115 65.3948
5.145 66.56095
5.175 67.73932
5.205 68.92766
5.235 70.12788
5.265 71.33808
5.295 72.56117
5.325 73.7961
5.355 75.04328
5.385 76.30464
5.415 77.5789
5.445 78.86718
5.475 80.16974
5.505 81.48737
5.535 82.8205
5.565 84.16873
5.595 85.53334
5.625 86.91422
5.655 88.31106
5.685 89.7254
5.715 91.15499
5.745 92.60023
5.775 94.06664
5.805 95.54952
5.835 97.04783
5.865 98.56393
5.895 100.09822
5.925 101.64937
5.955 103.21824
5.985 104.80184
&
@target G0.S6
@type xy
0.045 0
0.075 0
0.105 0
0.135 0
0.165 0
0.195 0
0.225 0
0.255 0
0.285 0
0.315 0
0.345 0
0.375 0
0.405 0
0.435 0
0.465 0
0.495 0
0.525 0
0.555 0
0.585 0
0.615 0
0.645 0
0.675 0
0.705 0
0.735 0
0.765 0
0.795 0
0.825 0
0.855 0
0.885 0
0.915 0
0.945 0
0.975 0
1.005 0
1.035 0.0001
1.065 0.00086
1.095 0.00557
1.125 0.02317
1.155 0.07367
1.185 0.18978
1.215 0.38778
1.245 0.69096
1.275 1.06759
1.305 1.47543
1.335 1.83071
1.365 2.11096
1.395 2.27085
1.425 2.31091
1.455 2.23535
1.485 2.08901
1.515 1.88111
1.545 1.64564
1.575 1.41977
1.605 1.20874
1.635 1.01552
1.665 0.85293
1.695 0.7146
1.725 0.60511
1.755 0.5191
1.785 0.44539
1.815 0.39143
1.845 0.35087
1.875 0.32289
1.905 0.30657
1.935 0.29725
1.965 0.29865
1.995 0.30926
2.025 0.33059
2.055 0.35786
2.085 0.39602
2.115 0.4433
2.145 0.50088
2.175 0.56725
2.205 0.63889
2.235 0.71664
2.265 0.80316
2.295 0.88663
2.325 0.97367
2.355 1.05272
2.385 1.12689
2.415 1.19534
2.445 1.24741
2.475 1.29619
2.505 1.32528
2.535 1.34196
2.565 1.34695
2.595 1.33911
2.625 1.32054
2.655 1.29471
2.685 1.26401
2.715 1.23078
2.745 1.19221
2.775 1.15669
2.805 1.12259
2.835 1.08855
2.865 1.06363
2.895 1.03694
2.925 1.01514
2.955 0.99654
2.985 0.98532
3.015 0.97285
3.045 0.96383
3.075 0.95755
3.105 0.95202
3.135 0.95097
3.165 0.94963
3.195 0.94952
3.225 0.95176
3.255 0.95195
3.285 0.95673
3.315 0.96548
3.345 0.97177
3.375 0.977
3.405 0.98839
3.435 0.99661
3.465 1.00827
3.495 1.01843
3.525 1.02874
3.555 1.04007
3.585 1.04911
3.615 1.05811
3.645 1.06551
3.675 1.06978
3.705 1.07168
3.735 1.07204
3.765 1.06904
3.795 1.06618
3.825 1.06076
3.855 1.05292
3.885 1.04332
3.915 1.03358
3.945 1.02232
3.975 1.0144
4.005 1.00355
4.035 0.99404
4.065 0.98404
4.095 0.9781
4.125 0.97118
4.155 0.96671
4.185 0.96145
4.215 0.9586
4.245 0.95748
4.275 0.95662
4.305 0.95695
4.335 0.95794
4.365 0.95884
4.395 0.96183
4.425 0.96446
4.455 0.96696
4.485 0.97215
4.515 0.97505
4.545 0.9793
4.575 0.98352
4.605 0.98901
4.635 0.99216
4.665 0.99605
4.695 1.00011
4.725 1.00315
4.755 1.00586
4.785 1.00824
4.815 1.00936
4.845 1.01267
4.875 1.0126
4.905 1.0137
4.935 1.01283
4.965 1.01238
4.995 1.01301
5.025 1.01041
5.055 1.00873
5.085 1.00823
5.115 1.00484
5.145 1.00232
5.175 1.00171
5.205 0.9987
5.235 0.9968
5.265 0.99455
5.295 0.99493
5.325 0.99179
5.355 0.99033
5.385 0.98963
5.415 0.99024
5.445 0.98972
5.475 0.9902
5.505 0.99041
5.535 0.99058
5.565 0.99129
5.595 0.99204
5.625 0.99393
5.655 0.99366
5.685 0.99543
5.715 0.99806
5.745 0.99797
5.775 0.99908
5.805 1.00081
5.835 1.00238
5.865 1.00168
5.895 1.00346
5.925 1.00526
5.955 1.00569
5.985 1.00565
&
@target G0.S7
@type xy
0.045 0
0.075 0
0.105 0
0.135 0
0.165 0
0.195 0
0.225 0
0.255 0
0.285 0
0.315 0
0.345 0
0.375 0
0.405 0
0.435 0
0.465 0
0.495 0
0.525 0
0.555 0
0.585 0
0.615 0
0.645 0
0.675 0
0.705 0
0.735 0
0.765 0
0.795 0
0.825 0
0.855 0
0.885 0
0.915 0
0.945 0
0.975 0
1.005 0
1.035 0
1.065 5e-05
1.095 0.00037
1.125 0.00177
1.155 0.00647
1.185 0.0192
1.215 0.04655
1.245 0.09773
1.275 0.18065
1.305 0.30071
1.335 0.45661
1.365 0.64455
1.395 0.8557
1.425 1.07992
1.455 1.30603
1.485 1.52615
1.515 1.73245
1.545 1.92014
1.575 2.08842
1.605 2.2372
1.635 2.36691
1.665 2.47989
1.695 2.57799
1.725 2.66402
1.755 2.74041
1.785 2.80822
1.815 2.86983
1.845 2.9269
1.875 2.98114
1.905 3.0343
1.935 3.08748
1.965 3.14257
1.995 3.20138
2.025 3.26616
2.055 3.33836
2.085 3.42062
2.115 3.51537
2.145 3.62548
2.175 3.7537
2.205 3.90212
2.235 4.07316
2.265 4.27003
2.295 4.49316
2.325 4.74464
2.355 5.0236
2.385 5.32987
2.415 5.66297
2.445 6.01927
2.475 6.39865
2.505 6.796
2.535 7.20804
2.565 7.63146
2.595 8.06233
2.625 8.49709
2.655 8.93316
2.685 9.36855
2.715 9.80203
2.745 10.23125
2.775 10.65684
2.805 11.07886
2.835 11.49688
2.865 11.91403
2.895 12.32926
2.925 12.74424
2.955 13.16001
2.985 13.5795
3.015 14.00203
3.045 14.42903
3.075 14.86164
3.105 15.30018
3.135 15.74675
3.165 16.20126
3.195 16.66438
3.225 17.13735
3.255 17.61925
3.285 18.11255
3.315 18.61949
3.345 19.13901
3.375 19.67073
3.405 20.21826
3.435 20.78012
3.465 21.35852
3.495 21.95291
3.525 22.56367
3.555 23.19171
3.585 23.83594
3.615 24.49662
3.645 25.17301
3.675 25.86333
3.705 26.56622
3.735 27.28078
3.765 28.00483
3.795 28.7385
3.825 29.48002
3.855 30.22765
3.885 30.98005
3.915 31.73697
3.945 32.49717
3.975 33.26299
4.005 34.0321
4.035 34.80538
4.065 35.5823
4.095 36.36598
4.125 37.15555
4.155 37.95296
4.185 38.75753
4.215 39.57125
4.245 40.39563
4.275 41.23096
4.305 42.07834
4.335 42.93846
4.365 43.81136
4.395 44.69904
4.425 45.60135
4.455 46.51831
4.485 47.45264
4.515 48.40234
4.545 49.3689
4.575 50.35248
4.605 51.35456
4.635 52.37297
4.665 53.40866
4.695 54.46198
4.725 55.53205
4.755 56.61869
4.785 57.72168
4.815 58.83979
4.845 59.97558
4.875 61.12539
4.905 62.29068
4.935 63.46925
4.965 64.66166
4.995 65.86929
5.025 67.08831
5.055 68.31989
5.085 69.5655
5.115 70.82162
5.145 72.08933
5.175 73.37109
5.205 74.66386
5.235 75.96908
5.265 77.28633
5.295 78.61914
5.325 79.96283
5.355 81.31972
5.385 82.69087
5.415 84.07821
5.445 85.48023
5.475 86.89841
5.505 88.3325
5.535 89.78251
5.565 91.24931
5.595 92.73311
5.625 94.23571
5.655 95.75397
5.685 97.29111
5.715 98.84863
5.745 100.42239
5.775 102.0144
5.805 103.62579
5.835 105.25643
5.865 106.90273
5.895 108.56886
5.925 110.25502
5.955 111.95903
5.985 113.68018
&
@target G0.S9
@type xy
0.045 0
0.075 0
0.105 0
0.135 0
0.165 0
0.195 0
0.225 0
0.255 0
0.285 0
0.315 0
0.345 0
0.375 0
0.405 0
0.435 0
0.465 0
0.495 0
0.525 0
0.555 0
0.585 0
0.615 0
0.645 0
0.675 0
0.705 0
0.735 0
0.765 0
0.795 0
0.825 0
0.855 0
0.885 0
0.915 0
0.945 0
0.975 0
1.005 0
1.035 7e-05
1.065 0.00072
1.095 0.00424
1.125 0.01831
1.155 0.05919
1.185 0.15565
1.215 0.33413
1.245 0.61152
1.275 0.96122
1.305 1.34926
1.335 1.71488
1.365 2.00192
1.395 2.17619
1.425 2.24084
1.455 2.18835
1.485 2.05739
1.515 1.86444
1.545 1.64514
1.575 1.42057
1.605 1.20607
1.635 1.02009
1.665 0.85528
1.695 0.72028
1.725 0.60555
1.755 0.5193
1.785 0.44601
1.815 0.39211
1.845 0.35134
1.875 0.32358
1.905 0.30564
1.935 0.29887
1.965 0.30196
1.995 0.31463
2.025 0.33567
2.055 0.36896
2.085 0.41021
2.115 0.45879
2.145 0.51925
2.175 0.59067
2.205 0.6681
2.235 0.74937
2.265 0.83657
2.295 0.92673
2.325 1.01491
2.355 1.09347
2.385 1.16971
2.415 1.23908
2.445 1.2912
2.475 1.33696
2.505 1.3634
2.535 1.37734
2.565 1.37998
2.595 1.3647
2.625 1.34692
2.655 1.31949
2.685 1.28459
2.715 1.24664
2.745 1.21292
2.775 1.17291
2.805 1.13971
2.835 1.10538
2.865 1.07662
2.895 1.05107
2.925 1.0268
2.955 1.00845
2.985 0.99191
3.015 0.97903
3.045 0.96867
3.075 0.95926
3.105 0.95176
3.135 0.94998
3.165 0.94796
3.195 0.94563
3.225 0.94634
3.255 0.94651
3.285 0.95114
3.315 0.95687
3.345 0.95905
3.375 0.97003
3.405 0.97752
3.435 0.98754
3.465 0.99879
3.495 1.00776
3.525 1.01953
3.555 1.02838
3.585 1.03871
3.615 1.04658
3.645 1.05421
3.675 1.06009
3.705 1.06175
3.735 1.06205
3.765 1.06028
3.795 1.05533
3.825 1.04944
3.855 1.03846
3.885 1.0335
3.915 1.02205
3.945 1.012
3.975 1.00193
4.005 0.99196
4.035 0.98121
4.065 0.97629
4.095 0.9682
4.125 0.96188
4.155 0.95599
4.185 0.95371
4.215 0.95005
4.245 0.95114
4.275 0.9513
4.305 0.95098
4.335 0.95263
4.365 0.95565
4.395 0.95863
4.425 0.9623
4.455 0.96632
4.485 0.97114
4.515 0.97436
4.545 0.97986
4.575 0.98406
4.605 0.98992
4.635 0.99311
4.665 0.99818
4.695 1.00254
4.725 1.00668
4.755 1.00949
4.785 1.01193
4.815 1.01568
4.845 1.01687
4.875 1.01729
4.905 1.0194
4.935 1.01698
4.965 1.01889
4.995 1.01775
5.025 1.01611
5.055 1.01384
5.085 1.01094
5.115 1.00961
5.145 1.00664
5.175 1.00408
5.205 1.00303
5.235 1.0006
5.265 0.99809
5.295 0.99601
5.325 0.9949
5.355 0.99418
5.385 0.99389
5.415 0.99241
5.445 0.99245
5.475 0.99174
5.505 0.99289
5.535 0.99256
5.565 0.99413
5.595 0.99374
5.625 0.9949
5.655 0.99642
5.685 0.99735
5.715 0.99895
5.745 1.00064
5.775 1.00042
5.805 1.00191
5.835 1.0027
5.865 1.00505
5.895 1.00403
5.925 1.00585
5.955 1.00649
5.985 1.00573
&
@target G0.S10
@type xy
0.045 0
0.075 0
0.105 0
0.135 0
0.165 0
0.195 0
0.225 0
0.255 0
0.285 0
0.315 0
0.345 0
0.375 0
0.405 0
0.435 0
0.465 0
0.495 0
0.525 0
0.555 0
0.585 0
0.615 0
0.645 0
0.675 0
0.705 0
0.735 0
0.765 0
0.795 0
0.825 0
0.855 0
0.885 0
0.915 0
0.945 0
0.975 0
1.005 0
1.035 0
1.065 5e-05
1.095 0.0003
1.125 0.00147
1.155 0.00547
1.185 0.01652
1.215 0.04145
1.245 0.08937
1.275 0.16837
1.305 0.28454
1.335 0.43905
1.365 0.62763
1.395 0.84173
1.425 1.07177
1.455 1.30598
1.485 1.53535
1.515 1.75169
1.545 1.95022
1.575 2.12837
1.605 2.28544
1.635 2.4233
1.665 2.54317
1.695 2.64778
1.725 2.73888
1.755 2.81974
1.785 2.89158
1.815 2.95688
1.845 3.01735
1.875 3.07486
1.905 3.13093
1.935 3.1875
1.965 3.24645
1.995 3.30975
2.025 3.37934
2.055 3.45811
2.085 3.54826
2.115 3.65202
2.145 3.77279
2.175 3.91405
2.205 4.07827
2.235 4.26751
2.265 4.48448
2.295 4.73124
2.325 5.00859
2.355 5.31517
2.385 5.65154
2.415 6.01687
2.445 6.40709
2.475 6.82111
2.505 7.25362
2.535 7.70108
2.565 8.16007
2.595 8.62466
2.625 9.09386
2.655 9.56407
2.685 10.03225
2.715 10.4968
2.745 10.95884
2.775 11.41545
2.805 11.86878
2.835 12.31791
2.865 12.76467
2.895 13.21
2.925 13.65411
2.955 14.09928
2.985 14.54608
3.015 14.99599
3.045 15.45004
3.075 15.90859
3.105 16.37247
3.135 16.84447
3.165 17.32453
3.195 17.81253
3.225 18.31011
3.255 18.81708
3.285 19.33596
3.315 19.86755
3.345 20.41003
3.375 20.96862
3.405 21.54156
3.435 22.13063
3.465 22.73686
3.495 23.35917
3.525 23.9996
3.555 24.65663
3.585 25.33151
3.615 26.02293
3.645 26.731
3.675 27.45479
3.705 28.1916
3.735 28.9406
3.765 29.70041
3.795 30.46876
3.825 31.24497
3.855 32.02514
3.885 32.81373
3.915 33.60566
3.945 34.40188
3.975 35.2022
4.005 36.00656
4.035 36.81418
4.065 37.62973
4.095 38.45051
4.125 39.27793
4.155 40.11228
4.185 40.95671
4.215 41.80999
4.245 42.67645
4.275 43.55536
4.305 44.44635
4.335 45.35136
4.365 46.27186
4.395 47.20796
4.425 48.16051
4.455 49.13006
4.485 50.11761
4.515 51.12173
4.545 52.14499
4.575 53.18625
4.605 54.24749
4.635 55.32607
4.665 56.42422
4.695 57.5414
4.725 58.67759
4.755 59.83146
4.785 61.00276
4.815 62.19318
4.845 63.3999
4.875 64.62212
4.905 65.86198
4.935 67.11408
4.965 68.38383
4.995 69.66754
5.025 70.96462
5.055 72.27429
5.085 73.59577
5.115 74.93113
5.145 76.27823
5.175 77.63761
5.205 79.01136
5.235 80.39763
5.265 81.79631
5.295 83.20803
5.325 84.6342
5.355 86.07544
5.385 87.53245
5.415 89.00355
5.445 90.49105
5.475 91.99391
5.505 93.51505
5.535 95.05229
5.565 96.60871
5.595 98.18133
5.625 99.77273
5.655 101.38359
5.685 103.01312
5.715 104.66253
5.745 106.33213
5.775 108.01883
5.805 109.72565
5.835 111.45151
5.865 113.19924
5.895 114.96311
5.925 116.74821
5.955 118.55258
5.985 120.37379
&
@target G0.S12
@type xy
0.045 0
0.075 0
0.105 0
0.135 0
0.165 0
0.195 0
0.225 0
0.255 0
0.285 0
0.315 0
0.345 0
0.375 0
0.405 0
0.435 0
0.465 0
0.495 0
0.525 0
0.555 0
0.585 0
0.615 0
0.645 0
0.675 0
0.705 0
0.735 0
0.765 0
0.795 0
0.825 0
0.855 0
0.885 0
0.915 0
0.945 0
0.975 0
1.005 1e-05
1.035 6e-05
1.065 0.00068
1.095 0.00348
1.125 0.01506
1.155 0.05102
1.185 0.13545
1.215 0.29638
1.245 0.55674
1.275 0.89087
1.305 1.26875
1.335 1.62654
1.365 1.92521
1.395 2.10837
1.425 2.1945
1.455 2.16058
1.485 2.03145
1.515 1.85973
1.545 1.6372
1.575 1.42267
1.605 1.21372
1.635 1.02642
1.665 0.86106
1.695 0.72353
1.725 0.61162
1.755 0.51822
1.785 0.44639
1.815 0.39192
1.845 0.35174
1.875 0.32489
1.905 0.30548
1.935 0.30069
1.965 0.30612
1.995 0.3189
2.025 0.34124
2.055 0.37578
2.085 0.41747
2.115 0.4748
2.145 0.53794
2.175 0.61044
2.205 0.69016
2.235 0.78068
2.265 0.87131
2.295 0.96279
2.325 1.05155
2.355 1.13506
2.385 1.21335
2.415 1.28011
2.445 1.32973
2.475 1.37025
2.505 1.39266
2.535 1.40744
2.565 1.40208
2.595 1.39036
2.625 1.36934
2.655 1.33663
2.685 1.30268
2.715 1.26533
2.745 1.22463
2.775 1.18783
2.805 1.15109
2.835 1.11602
2.865 1.08328
2.895 1.05572
2.925 1.03057
2.955 1.01087
2.985 0.99477
3.015 0.97937
3.045 0.96665
3.075 0.95614
3.105 0.94756
3.135 0.94398
3.165 0.93969
3.195 0.93655
3.225 0.93614
3.255 0.93802
3.285 0.9398
3.315 0.9448
3.345 0.95036
3.375 0.95788
3.405 0.96541
3.435 0.97714
3.465 0.9847
3.495 0.99718
3.525 1.00753
3.555 1.01912
3.585 1.02976
3.615 1.03844
3.645 1.04321
3.675 1.05016
3.705 1.05372
3.735 1.05207
3.765 1.04992
3.795 1.04606
3.825 1.04105
3.855 1.03237
3.885 1.0228
3.915 1.01282
3.945 1.00432
3.975 0.99331
4.005 0.98278
4.035 0.97668
4.065 0.96627
4.095 0.95931
4.125 0.95566
4.155 0.9514
4.185 0.94876
4.215 0.94608
4.245 0.94641
4.275 0.94683
4.305 0.94872
4.335 0.95098
4.365 0.95374
4.395 0.95768
4.425 0.96256
4.455 0.96654
4.485 0.97233
4.515 0.97792
4.545 0.98262
4.575 0.98784
4.605 0.99335
4.635 0.99746
4.665 1.00317
4.695 1.009
4.725 1.01182
4.755 1.01556
4.785 1.01796
4.815 1.0219
4.845 1.02249
4.875 1.02335
4.905 1.02407
4.935 1.02436
4.965 1.02287
4.995 1.02282
5.025 1.02068
5.055 1.01822
5.085 1.01577
5.115 1.01429
5.145 1.01283
5.175 1.00818
5.205 1.00555
5.235 1.0037
5.265 1.0015
5.295 0.99924
5.325 0.99683
5.355 0.99631
5.385 0.99453
5.415 0.99467
5.445 0.9942
5.475 0.99274
5.505 0.99438
5.535 0.99352
5.565 0.99377
5.595 0.9958
5.625 0.99572
5.655 0.99599
5.685 0.99785
5.715 0.9978
5.745 0.99931
5.775 1.00054
5.805 1.00159
5.835 1.00284
5.865 1.00331
5.895 1.00312
5.925 1.0043
5.955 1.00455
5.985 1.00514
&
@target G0.S13
@type xy
0.045 0
0.075 0
0.105 0
0.135 0
0.165 0
0.195 0
0.225 0
0.255 0
0.285 0
0.315 0
0.345 0
0.375 0
0.405 0
0.435 0
0.465 0
0.495 0
0.525 0
0.555 0
0.585 0
0.615 0
0.645 0
0.675 0
0.705 0
0.735 0
0.765 0
0.795 0
0.825 0
0.855 0
0.885 0
0.915 0
0.945 0
0.975 0
1.005 0
1.035 0
1.065 4e-05
1.095 0.00026
1.125 0.00127
1.155 0.00486
1.185 0.0149
1.215 0.038
1.245 0.08355
1.275 0.16
1.305 0.27406
1.335 0.42708
1.365 0.61642
1.395 0.833
1.425 1.06823
1.455 1.30967
1.485 1.54614
1.515 1.77146
1.545 1.97774
1.575 2.16403
1.605 2.32907
1.635 2.47391
1.665 2.59991
1.695 2.70963
1.725 2.8057
1.755 2.88995
1.785 2.96503
1.815 3.03318
1.845 3.09638
1.875 3.15667
1.905 3.21519
1.935 3.27462
1.965 3.33701
1.995 3.40401
2.025 3.47787
2.055 3.56163
2.085 3.65743
2.115 3.76954
2.145 3.90019
2.175 4.05262
2.205 4.22974
2.235 4.43558
2.265 4.67153
2.295 4.9392
2.325 5.23925
2.355 5.57153
2.385 5.93584
2.415 6.32993
2.445 6.74952
2.475 7.19258
2.505 7.65386
2.535 8.13127
2.565 8.61819
2.595 9.1124
2.625 9.61045
2.655 10.10779
2.685 10.6035
2.715 11.09583
2.745 11.5829
2.775 12.06572
2.805 12.54378
2.835 13.01725
2.865 13.48659
2.895 13.95363
2.925 14.41904
2.955 14.88497
2.985 15.35283
3.015 15.82276
3.045 16.29585
3.075 16.77307
3.105 17.25528
3.135 17.745
3.165 18.24186
3.195 18.7465
3.225 19.26043
3.255 19.78502
3.285 20.32034
3.315 20.86838
3.345 21.42967
3.375 22.00559
3.405 22.59641
3.435 23.20498
3.465 23.82903
3.495 24.47197
3.525 25.13279
3.555 25.81264
3.585 26.51122
3.615 27.22754
3.645 27.95913
3.675 28.70778
3.705 29.47128
3.735 30.24597
3.765 31.03156
3.795 31.82677
3.825 32.63074
3.855 33.44056
3.885 34.25541
3.915 35.07482
3.945 35.89985
3.975 36.7283
4.005 37.56038
4.035 38.39973
4.065 39.24254
4.095 40.09166
4.125 40.95
4.155 41.81698
4.185 42.69408
4.215 43.58129
4.245 44.48149
4.275 45.39486
4.305 46.32295
4.335 47.26626
4.365 48.22545
4.395 49.20188
4.425 50.19673
4.455 51.20929
4.485 52.24167
4.515 53.29393
4.545 54.36534
4.575 55.45672
4.605 56.56862
4.635 57.69971
4.665 58.85205
4.695 60.02605
4.725 61.21842
4.755 62.43044
4.785 63.6607
4.815 64.91127
4.845 66.17819
4.875 67.46194
4.905 68.76245
4.935 70.07928
4.965 71.41022
4.995 72.75724
5.025 74.11763
5.055 75.491
5.085 76.87739
5.115 78.27813
5.145 79.6933
5.175 81.11845
5.205 82.55641
5.235 84.00832
5.265 85.4737
5.295 86.95248
5.325 88.44446
5.355 89.95251
5.385 91.47479
5.415 93.01429
5.445 94.57016
5.475 96.14092
5.505 97.73155
5.535 99.33818
5.565 100.96268
5.595 102.6081
5.625 104.27108
5.655 105.95229
5.685 107.65456
5.715 109.37476
5.745 111.1157
5.775 112.87704
5.805 114.65858
5.835 116.46084
5.865 118.28252
5.895 120.12255
5.925 121.98354
5.955 123.86388
5.985 125.76434
&
@target G0.S15
@type xy
0.045 0
0.075 0
0.105 0
0.135 0
0.165 0
0.195 0
0.225 0
0.255 0
0.285 0
0.315 0
0.345 0
0.375 0
0.405 0
0.435 0
0.465 0
0.495 0
0.525 0
0.555 0
0.585 0
0.615 0
0.645 0
0.675 0
0.705 0
0.735 0
0.765 0
0.795 0
0.825 0
0.855 0
0.885 0
0.915 0
0.945 0
0.975 0
1.005 0
1.035 7e-05
1.065 0.00043
1.095 0.00291
1.125 0.01299
1.155 0.045
1.185 0.12125
1.215 0.26928
1.245 0.50993
1.275 0.83217
1.305 1.20169
1.335 1.56197
1.365 1.86318
1.395 2.07148
1.425 2.1621
1.455 2.14165
1.485 2.02888
1.515 1.8527
1.545 1.64943
1.575 1.42983
1.605 1.21681
1.635 1.02866
1.665 0.86312
1.695 0.72199
1.725 0.60687
1.755 0.51705
1.785 0.4452
1.815 0.38747
1.845 0.34851
1.875 0.3213
1.905 0.30474
1.935 0.30026
1.965 0.30456
1.995 0.31959
2.025 0.34495
2.055 0.38275
2.085 0.42835
2.115 0.48603
2.145 0.55599
2.175 0.63116
2.205 0.71729
2.235 0.80877
2.265 0.90347
2.295 0.99544
2.325 1.08896
2.355 1.17718
2.385 1.25324
2.415 1.31828
2.445 1.36802
2.475 1.40537
2.505 1.42306
2.535 1.43668
2.565 1.43243
2.595 1.41271
2.625 1.38645
2.655 1.35271
2.685 1.31566
2.715 1.27156
2.745 1.23127
2.775 1.19038
2.805 1.1527
2.835 1.11845
2.865 1.08475
2.895 1.05575
2.925 1.02881
2.955 1.00902
2.985 0.98994
3.015 0.97372
3.045 0.96141
3.075 0.95071
3.105 0.9419
3.135 0.93462
3.165 0.93007
3.195 0.92799
3.225 0.92566
3.255 0.92657
3.285 0.9293
3.315 0.93302
3.345 0.93839
3.375 0.94445
3.405 0.95379
3.435 0.96435
3.465 0.97629
3.495 0.98811
3.525 0.99868
3.555 1.01099
3.585 1.02017
3.615 1.03064
3.645 1.03825
3.675 1.04306
3.705 1.04491
3.735 1.04678
3.765 1.04461
3.795 1.0394
3.825 1.03303
3.855 1.02523
3.885 1.01688
3.915 1.00579
3.945 0.99595
3.975 0.98635
4.005 0.97717
4.035 0.96831
4.065 0.96083
4.095 0.956
4.125 0.94858
4.155 0.94653
4.185 0.94451
4.215 0.94378
4.245 0.94447
4.275 0.94634
4.305 0.94876
4.335 0.95121
4.365 0.95618
4.395 0.96054
4.425 0.96518
4.455 0.97003
4.485 0.97545
4.515 0.98253
4.545 0.98649
4.575 0.99223
4.605 0.99822
4.635 1.00437
4.665 1.0088
4.695 1.01268
4.725 1.01782
4.755 1.02094
4.785 1.02429
4.815 1.02702
4.845 1.02861
4.875 1.02995
4.905 1.02953
4.935 1.03129
4.965 1.02822
4.995 1.0264
5.025 1.02434
5.055 1.02341
5.085 1.0207
5.115 1.01607
5.145 1.01403
5.175 1.01116
5.205 1.00797
5.235 1.00525
5.265 1.0035
5.295 0.99984
5.325 0.99911
5.355 0.99635
5.385 0.99698
5.415 0.99507
5.445 0.99465
5.475 0.99302
5.505 0.99253
5.535 0.99333
5.565 0.99307
5.595 0.99447
5.625 0.99477
5.655 0.99506
5.685 0.99596
5.715 0.99685
5.745 0.99946
5.775 0.9989
5.805 0.99978
5.835 1.00019
5.865 1.00232
5.895 1.00187
5.925 1.00164
5.955 1.00323
5.985 1.00407
&
@target G0.S16
@type xy
0.045 0
0.075 0
0.105 0
0.135 0
0.165 0
0.195 0
0.225 0
0.255 0
0.285 0
0.315 0
0.345 0
0.375 0
0.405 0
0.435 0
0.465 0
0.495 0
0.525 0
0.555 0
0.585 0
0.615 0
0.645 0
0.675 0
0.705 0
0.735 0
0.765 0
0.795 0
0.825 0
0.855 0
0.885 0
0.915 0
0.945 0
0.975 0
1.005 0
1.035 0
1.065 3e-05
1.095 0.00022
1.125 0.00112
1.155 0.00441
1.185 0.01373
1.215 0.03549
1.245 0.07877
1.275 0.15283
1.305 0.26488
1.335 0.41728
1.365 0.60734
1.395 0.82804
1.425 1.06841
1.455 1.31663
1.485 1.56158
1.515 1.79439
1.545 2.00995
1.575 2.20413
1.605 2.37574
1.635 2.52629
1.665 2.65728
1.695 2.77085
1.725 2.86971
1.755 2.9569
1.785 3.03456
1.815 3.10444
1.845 3.16939
1.875 3.23123
1.905 3.29178
1.935 3.35332
1.965 3.41771
1.995 3.48734
2.025 3.56478
2.055 3.65328
2.085 3.75522
2.115 3.87425
2.145 4.0143
2.175 4.17776
2.205 4.36869
2.235 4.58987
2.265 4.84362
2.295 5.13066
2.325 5.45293
2.355 5.81035
2.385 6.20063
2.415 6.62155
2.445 7.06927
2.475 7.54058
2.505 8.02945
2.535 8.5349
2.565 9.05085
2.595 9.57167
2.625 10.09469
2.655 10.61672
2.685 11.13598
2.715 11.64912
2.745 12.15704
2.775 12.65889
2.805 13.15541
2.835 13.64754
2.865 14.135
2.895 14.61941
2.925 15.1013
2.955 15.58366
2.985 16.06656
3.015 16.55114
3.045 17.03916
3.075 17.53131
3.105 18.02846
3.135 18.53134
3.165 19.0414
3.195 19.56001
3.225 20.08708
3.255 20.62453
3.285 21.17354
3.315 21.73487
3.345 22.30969
3.375 22.89864
3.405 23.50405
3.435 24.12699
3.465 24.7687
3.495 25.42948
3.525 26.10884
3.555 26.80834
3.585 27.52614
3.615 28.2635
3.645 29.01869
3.675 29.78991
3.705 30.57517
3.735 31.37462
3.765 32.18528
3.795 33.00481
3.825 33.83224
3.855 34.66635
3.885 35.5066
3.915 36.35057
3.945 37.19913
3.975 38.05236
4.005 38.91044
4.035 39.77354
4.065 40.64274
4.095 41.52039
4.125 42.40404
4.155 43.29865
4.185 44.20429
4.215 45.12224
4.245 46.05399
4.275 47.00083
4.305 47.96345
4.335 48.94207
4.365 49.93946
4.395 50.95521
4.425 51.98985
4.455 53.04384
4.485 54.11805
4.515 55.21456
4.545 56.33019
4.575 57.46716
4.605 58.62605
4.635 59.80732
4.665 61.00922
4.695 62.23129
4.725 63.47532
4.755 64.73906
4.785 66.023
4.815 67.32654
4.845 68.64843
4.875 69.98848
4.905 71.34452
4.935 72.71955
4.965 74.1072
4.995 75.50918
5.025 76.9252
5.055 78.35689
5.085 79.80177
5.115 81.25713
5.145 82.72666
5.175 84.20916
5.205 85.70416
5.235 87.21237
5.265 88.73527
5.295 90.26994
5.325 91.82093
5.355 93.3851
5.385 94.96785
5.415 96.56522
5.445 98.17966
5.475 99.80927
5.505 101.45596
5.535 103.12199
5.565 104.8057
5.595 106.51
5.625 108.23315
5.655 109.97524
5.685 111.73744
5.715 113.51989
5.745 115.32582
5.775 117.14963
5.805 118.99407
5.835 120.85838
5.865 122.74592
5.895 124.65197
5.925 126.57702
5.955 128.52471
5.985 130.49372
&
