# Supplementary material for: Metastability and Ostwald step rule in the crystallisation of diamond and graphite from molten carbon
Source: Nat Commun. 2025 Jul 9;16:6324. doi: 10.1038/s41467-025-61674-5 (PMC12241486; doi:10.1038/s41467-025-61674-5)
Supplement: Supplementary file 3 — Source data [file 41467_2025_61674_MOESM3_ESM.zip › source-data/fig2_raw_data.xlsx]

## Sheet: diamond
3800K-13GPa
flux rate	growth prabability	R	critical size	ave critical size	error bar critical size	geometric mean R	error bar R	Log10 R	Error Bar Log10
2.49e+35	6.01e-16	1.5e+20	225	225	0	7.2373e+19	3.58491e+19	19.8596	0.17474
2.81e+35	3.18e-16	8.93e+19	225				2.39739e+19		0.17474
2.45e+35	1.16e-16	2.83e+19	225
3900K-13GPa
flux rate	growth prabability	R	critical size	ave critical size	error bar critical size	geometric mean R	error bar R	Log10 R	Error Bar Log10
1.09e+35	2.28e-22	24800000000000	310	320	14.1421	8.25185e+11	4.09938e+12	11.9166	0.775817
9.85e+34	1.42e-25	13900000000	340				6.86913e+11		0.775817
8.98e+34	1.82e-23	1630000000000	310
3950K-13GPa
flux rate	growth prabability	R	critical size	ave critical size	error bar critical size	geometric mean R	error bar R	Log10 R	Error Bar Log10
7.34e+36	5.74e-31	4220000	410	373.333	35	5.0346e+06	4.76479e+06	6.70196	0.289234
8.25e+36	2.71e-30	22400000	370				2.44799e+06		0.289234
1.09e+37	1.24e-31	1350000	340
3700K-15GPa
flux rate	growth prabability	R	critical size	ave critical size	error bar critical size	geometric mean R	error bar R	Log10 R	Error Bar Log10
3.89e+35	2.38e-06	9.26e+29	175	175	0	3.78795e+29	1.69184e+29	29.5784	0.160359
3.98e+35	6.87e-07	2.73e+29	175				1.1695e+29		0.160359
4.11e+35	5.23e-07	2.15e+29	175
3800K-15GPa
flux rate	growth prabability	R	critical size	ave critical size	error bar critical size	geometric mean R	error bar R	Log10 R	Error Bar Log10
9.24e+34	2.2e-09	2.03e+26	200	208.333	11.7851	1.1843e+26	5.03377e+25	26.0735	0.153827
9.51e+34	1.72e-09	1.63e+26	200				3.53237e+25		0.153827
9e+34	5.58e-10	5.02e+25	225
3900K-15GPa
flux rate	growth prabability	R	critical size	ave critical size	error bar critical size	geometric mean R	error bar R	Log10 R	Error Bar Log10
3.44653e+35	8.59044e-17	2.96072e+19	225	225	0	1.79177e+20	2.23765e+20	20.2533	0.35196
3.22965e+35	2.81582e-15	9.09412e+20	225				9.95021e+19		0.35196
3.50584e+35	6.09394e-16	2.13644e+20	225
4000K-15GPa
flux rate	growth prabability	R	critical size	ave critical size	error bar critical size	geometric mean R	error bar R	Log10 R	Error Bar Log10
1.3065e+35	6.23726e-20	8148997696946450	310	334	22.4499	2.91036e+11	6.62499e+12	11.4639	1.37591
1.40646e+35	3.51822e-23	4.94823e+12	340				2.78788e+11		1.37591
1.46927e+35	4.53715e-28	6.66629e+07	370
1.43052e+35	9.45074e-28	1.35195e+08	340
1.23492e+35	4.65257e-23	5.74557e+12	310
3800K-17GPa
flux rate	growth prabability	R	critical size	ave critical size	error bar critical size	geometric mean R	error bar R	Log10 R	Error Bar Log10
5.65e+36	1.18e-08	6.66e+28	150	150	0	1.19017e+29	1.27585e+29	29.0756	0.316389
6.08e+36	1.13e-07	6.86e+29	150				6.15761e+28		0.316389
6.24e+36	5.91e-09	3.69e+28	150
3900K-17GPa
flux rate	growth prabability	R	critical size	ave critical size	error bar critical size	geometric mean R	error bar R	Log10 R	Error Bar Log10
1.36e+36	1.24e-11	1.68e+25	200	208.333	11.7851	1.6143e+25	8.77255e+25	25.208	0.8085
1.38e+36	5.95e-10	8.21e+26	225				1.36341e+25		0.8085
1.37e+36	2.23e-13	3.05e+23	200
4000K-17GPa
flux rate	growth prabability	R	critical size	ave critical size	error bar critical size	geometric mean R	error bar R	Log10 R	Error Bar Log10
4.61e+35	9.55e-18	4.4e+18	250	250	0	3.19152e+20	8.43747e+21	20.504	1.43834
4.49e+35	1.55e-17	6.97e+18	250				3.0752e+20		1.43834
4.5e+35	2.35e-12	1.06e+24	250

## Sheet: graphite
3800K-13GPa
flux rate	growth prabability	R	critical size	ave critical size	error bar critical size	geometric mean R	error bar	Log10 R	Error Bar Log10
1.03e+37	3.63e-05	3.72e+32	120	120	0	5.79508e+32	1.21537e+32	32.7631	0.0826865
9.23e+36	6.91e-05	6.38e+32	120				1.00467e+32		0.0826865
1.01e+37	8.13e-05	8.2e+32	120
3900K-13GPa
flux rate	growth prabability	R	critical size	ave critical size	error bar critical size	geometric mean R	error bar	Log10 R	Error Bar Log10
3.13e+36	1.43e-09	4.46e+27	240	220	14.1421	1.46059e+28	1.03082e+28	28.1645	0.231917
5.04e+36	3.26e-09	1.64e+28	210				6.04321e+27		0.231917
4.54e+36	9.4e-09	4.26e+28	210
4000K-13GPa
flux rate	growth prabability	R	critical size	ave critical size	error bar critical size	geometric mean R	error bar	Log10 R	Error Bar Log10
1.66e+36	4.28e-15	7.1e+21	380	350	24.4949	7.12946e+21	1.60867e+21	21.8531	0.0883619
1.71e+36	2.71e-15	4.64e+21	350				1.31252e+21		0.0883619
1.79e+36	6.17e-15	1.1e+22	320
4100K-13GPa
flux rate	growth prabability	R	critical size	ave critical size	error bar critical size	geometric mean R	error bar	Log10 R	Error Bar Log10
6.8e+35	7.76e-25	528000000000	460	473.333	18.8562	3.36562e+11	1.07318e+12	11.5271	0.622075
7.58e+35	7.21e-24	5470000000000	460				2.56211e+11		0.622075
6.78e+35	1.95e-26	13200000000	500
3700K-15GPa
flux rate	growth prabability	R	critical size	ave critical size	error bar critical size	geometric mean R	error bar R	Log10 R	Error Bar Log10
4.31473e+36	1.59973e-06	6.90238e+30	120	136	19.5959	1.12395e+31	2.64456e+30	31.0507	0.091769
5.06001e+36	5.04349e-06	2.55201e+31	120				2.14084e+30		0.091769
4.88012e+36	2.83077e-06	1.38145e+31	120
2.06e+35	4.59e-05	9.45e+30	160
1.72e+36	4.54e-06	7.8e+30	160
3750K-15GPa
flux rate	growth prabability	R	critical size	ave critical size	error bar critical size	geometric mean R	error bar R	Log10 R	Error Bar Log10
3.37768e+36	1.34158e-06	4.53142e+30	160	166.667	9.42809	1.49173e+30	1.31187e+30	30.1737	0.274025
2.8392e+36	7.64341e-07	2.17012e+30	160				6.98015e+29		0.274025
3.49867e+36	9.64834e-08	3.37563e+29	180
3800K-15GPa
flux rate	growth prabability	R	critical size	ave critical size	error bar critical size	geometric mean R	error bar R	Log10 R	Error Bar Log10
2.97361e+36	3.30105e-08	9.81606e+28	200	218	16	9.56735e+27	1.34296e+28	27.9808	0.380878
2.43386e+36	3.31593e-08	8.07051e+28	200				5.58707e+27		0.380878
3.04417e+36	2.13984e-09	6.51406e+27	230
9.73e+34	2.41e-08	2.35e+27	220
9.16e+35	7.22e-10	6.61e+26	240
3900K-15GPa
flux rate	growth prabability	R	critical size	ave critical size	error bar critical size	geometric mean R	error bar R	Log10 R	Error Bar Log10
1.91e+36	9.31e-16	1.77e+21	300	300	12.2474	6.32642e+21	3.24591e+21	21.8012	0.179859
1.19e+36	5.76e-15	6.85e+21	290				2.40472e+21		0.207684
1.41e+36	1.28e-14	1.8e+22	320
1.74e+36	4.21e-15	7.34e+21	290
4000K-15GPa
flux rate	growth prabability	R	critical size	ave critical size	error bar critical size	geometric mean R	error bar R	Log10 R	Error Bar Log10
6.71e+35	5.57e-22	378000000000000	380	406.667	37.7124	8.83491e+13	2.55698e+14	13.9462	0.590416
8.2e+35	6.97e-22	572000000000000	380				6.56616e+13		0.590416
1.67e+36	1.90824e-24	3.18947e+12	460
3700K-17GPa
flux rate	growth prabability	R	critical size	ave critical size	error bar critical size	geometric mean R	error bar	Log10 R	Error Bar Log10
1.11e+36	7.93e-12	8.77e+24	260	213.333	65.9966	1.61623e+26	2.45715e+27	26.2085	1.2096
1.41e+36	1.03e-07	1.45e+29	120				1.51648e+26		1.2096
1.13e+36	2.95e-12	3.32e+24	260
3800K-17GPa
flux rate	growth prabability	R	critical size	ave critical size	error bar critical size	geometric mean R	error bar	Log10 R	Error Bar Log10
7.35e+35	1.49e-16	1.09e+20	290	320	24.4949	1.36766e+19	2.03173e+19	19.136	0.395423
9.51e+35	1.03e-17	9.82e+18	320				8.17417e+18		0.395423
9.07e+35	2.63e-18	2.39e+18	350
3900K-17GPa
flux rate	growth prabability	R	critical size	ave critical size	error bar critical size	geometric mean R	error bar	Log10 R	Error Bar Log10
7.06e+35	1.05e-20	7400000000000000	350	410	64.8074	1.28814e+12	7.30945e+13	12.11	1.76151
6.17e+35	1.88e-24	1160000000000	380				1.26583e+12		1.76151
6.32e+35	3.94e-28	249000000	500
